# Supplementary material for: Quantitative Proteomic Approach Reveals Altered Metabolic Pathways in Response to the Inhibition of Lysine Deacetylases in A549 Cells under Normoxia and Hypoxia
Source: Int J Mol Sci. 2021 Mar 25;22(7):3378. doi: 10.3390/ijms22073378 (PMC8036653; doi:10.3390/ijms22073378)
Supplement: Supplementary file 1 [file ijms-22-03378-s001.zip]

Archive with 26 entries (25 files):
- 20210323 Supplementary Files IJMS/
- __MACOSX/._20210323 Supplementary Files IJMS
- 20210323 Supplementary Files IJMS/.DS_Store
- __MACOSX/20210323 Supplementary Files IJMS/._.DS_Store
- 20210323 Supplementary Files IJMS/FigureS4-new.pdf
- __MACOSX/20210323 Supplementary Files IJMS/._FigureS4-new.pdf
- 20210323 Supplementary Files IJMS/FigureS4-new.tif
- __MACOSX/20210323 Supplementary Files IJMS/._FigureS4-new.tif
- 20210323 Supplementary Files IJMS/Supplemental Data-revised 23 March 2021.docx
- __MACOSX/20210323 Supplementary Files IJMS/._Supplemental Data-revised 23 March 2021.docx
- 20210323 Supplementary Files IJMS/FigureS2-new.pdf
- __MACOSX/20210323 Supplementary Files IJMS/._FigureS2-new.pdf
- 20210323 Supplementary Files IJMS/FigureS3-new.pdf
- __MACOSX/20210323 Supplementary Files IJMS/._FigureS3-new.pdf
- 20210323 Supplementary Files IJMS/Table S4.xlsx
- __MACOSX/20210323 Supplementary Files IJMS/._Table S4.xlsx
- 20210323 Supplementary Files IJMS/Supplemental_Tables S1-S2-S3.docx
- __MACOSX/20210323 Supplementary Files IJMS/._Supplemental_Tables S1-S2-S3.docx
- 20210323 Supplementary Files IJMS/FigureS3-new.tif
- __MACOSX/20210323 Supplementary Files IJMS/._FigureS3-new.tif
- 20210323 Supplementary Files IJMS/FigureS1.pdf
- __MACOSX/20210323 Supplementary Files IJMS/._FigureS1.pdf
- 20210323 Supplementary Files IJMS/Table S4-bis.xlsx
- __MACOSX/20210323 Supplementary Files IJMS/._Table S4-bis.xlsx
- 20210323 Supplementary Files IJMS/FigureS2-new.tif
- __MACOSX/20210323 Supplementary Files IJMS/._FigureS2-new.tif
