# Supplementary material for: Quantitative Proteomic Approach Reveals Altered Metabolic Pathways in Response to the Inhibition of Lysine Deacetylases in A549 Cells under Normoxia and Hypoxia
Source: Int J Mol Sci. 2021 Mar 25;22(7):3378. doi: 10.3390/ijms22073378 (PMC8036653; doi:10.3390/ijms22073378)
Supplement: Supplementary file 1 [file ijms-22-03378-s001.zip › 20210323 Supplementary Files IJMS/Table S4.xlsx]

## Sheet: Table S5. Results
Table S5. List of the top 500 chemicals obtained from network analysis by node embeddings for each condition with phase 4 used drugs targeting each network of deregulated proteins upon TSA and NAM under normoxic and hypoxic treatments.
Treatment	score	INCHIKEY	#protein targeted in vicinity of pool of proteins assembled by GCN on selected GO metabolism/pondéré par le nombre d'article du chimique vs protéine	# target total	Chemical name	Short Chemical name	rank Chemical vs MESH:D002282	score chemical vs MESH:D002282	size matrix chemical vs MESH:D002282
Hypoxia	387.36	INCHIKEY:LFQSCWFLJHTTHZ-UHFFFAOYSA-N	356	11317	Ethanol	Ethanol	1	1859	5258448		Color Code
Hypoxia+NAM	647.847	INCHIKEY:LFQSCWFLJHTTHZ-UHFFFAOYSA-N	674	11317	Ethanol	Ethanol	1	1859	5258448		Metabolites, chemical elements
Hypoxia+TSA	870.839	INCHIKEY:LFQSCWFLJHTTHZ-UHFFFAOYSA-N	859	11317	Ethanol	Ethanol	1	1859	5258448		Medical use far from treating cancer (inflammation, pain…)
Hypoxia+TSA+NAM	665.395	INCHIKEY:LFQSCWFLJHTTHZ-UHFFFAOYSA-N	674	11317	Ethanol	Ethanol	1	1859	5258448		Not included in TOP 70
NAM	639.541	INCHIKEY:LFQSCWFLJHTTHZ-UHFFFAOYSA-N	646	11317	Ethanol	Ethanol	1	1859	5258448
TSA	683.511	INCHIKEY:LFQSCWFLJHTTHZ-UHFFFAOYSA-N	665	11317	Ethanol	Ethanol	1	1859	5258448
TSA+NAM	670.046	INCHIKEY:LFQSCWFLJHTTHZ-UHFFFAOYSA-N	636	11317	Ethanol	Ethanol	1	1859	5258448
Hypoxia	410.034	INCHIKEY:RWSXRVCMGQZWBV-WDSKDSINSA-N	323	10255	Glutathione (2S)-2-Azaniumyl-5-[[(2R)-1-(carboxymethylamino)-1-oxo-3-sulfanylpropan-2-yl]amino]-5-oxopentanoate	Glutathione (2S)-2-Azaniumyl-5-[[(2R)-1-(carboxymethylamino)-1-oxo-3-sulfanylpropan-2-yl]amino]-5-oxopentanoate	2	1733	4798143
Hypoxia+NAM	699.399	INCHIKEY:RWSXRVCMGQZWBV-WDSKDSINSA-N	647	10255	Glutathione (2S)-2-Azaniumyl-5-[[(2R)-1-(carboxymethylamino)-1-oxo-3-sulfanylpropan-2-yl]amino]-5-oxopentanoate	Glutathione	2	1733	4798143
Hypoxia+TSA	907.576	INCHIKEY:RWSXRVCMGQZWBV-WDSKDSINSA-N	799	10255	Glutathione (2S)-2-Azaniumyl-5-[[(2R)-1-(carboxymethylamino)-1-oxo-3-sulfanylpropan-2-yl]amino]-5-oxopentanoate	Glutathione	2	1733	4798143
Hypoxia+TSA+NAM	709.068	INCHIKEY:RWSXRVCMGQZWBV-WDSKDSINSA-N	649	10255	Glutathione (2S)-2-Azaniumyl-5-[[(2R)-1-(carboxymethylamino)-1-oxo-3-sulfanylpropan-2-yl]amino]-5-oxopentanoate	Glutathione	2	1733	4798143
NAM	661.66	INCHIKEY:RWSXRVCMGQZWBV-WDSKDSINSA-N	591	2.5	Glutathione (2S)-2-Azaniumyl-5-[[(2R)-1-(carboxymethylamino)-1-oxo-3-sulfanylpropan-2-yl]amino]-5-oxopentanoate	Glutathione	2	1733	4798143
TSA	747.804	INCHIKEY:RWSXRVCMGQZWBV-WDSKDSINSA-N	645	10255	Glutathione (2S)-2-Azaniumyl-5-[[(2R)-1-(carboxymethylamino)-1-oxo-3-sulfanylpropan-2-yl]amino]-5-oxopentanoate	Glutathione	2	1733	4798143
TSA+NAM	725.309	INCHIKEY:RWSXRVCMGQZWBV-WDSKDSINSA-N	617	10255	Glutathione (2S)-2-Azaniumyl-5-[[(2R)-1-(carboxymethylamino)-1-oxo-3-sulfanylpropan-2-yl]amino]-5-oxopentanoate	Glutathione	2	1733	4798143
Hypoxia	249.611	INCHIKEY:OKRXSXDSNLJCRS-NLOQLBMISA-L	155	6022	Calcium glubionate Calcium glubionate hydrate	Calcium glubionate Calcium glubionate hydrate	3	1562	2834811
Hypoxia+NAM	397.429	INCHIKEY:OKRXSXDSNLJCRS-NLOQLBMISA-L	295	6022	Calcium glubionate Calcium glubionate hydrate	Calcium glubionate Calcium glubionate hydrate	3	1562	2834811
Hypoxia+TSA	601.361	INCHIKEY:OKRXSXDSNLJCRS-NLOQLBMISA-L	394	6022	Calcium glubionate Calcium glubionate hydrate	Calcium glubionate hydrate	3	1562	2834811
Hypoxia+TSA+NAM	449.271	INCHIKEY:OKRXSXDSNLJCRS-NLOQLBMISA-L	315	6022	Calcium glubionate Calcium glubionate hydrate	Calcium glubionate hydrate	3	1562	2834811
NAM	401.992	INCHIKEY:OKRXSXDSNLJCRS-NLOQLBMISA-L	285	6022	Calcium glubionate Calcium glubionate hydrate	Calcium glubionate Calcium glubionate hydrate	3	1562	2834811
TSA	491.731	INCHIKEY:OKRXSXDSNLJCRS-NLOQLBMISA-L	330	6022	Calcium glubionate Calcium glubionate hydrate	Calcium glubionate hydrate	3	1562	2834811
TSA+NAM	444.132	INCHIKEY:OKRXSXDSNLJCRS-NLOQLBMISA-L	296	6022	Calcium glubionate Calcium glubionate hydrate	Calcium glubionate hydrate	3	1562	2834811
Hypoxia	282.503	INCHIKEY:HVYWMOMLDIMFJA-DPAQBDIFSA-N	349	11426	Cholesterol	Cholesterol	4	1503	5306625
Hypoxia+NAM	514.56	INCHIKEY:HVYWMOMLDIMFJA-DPAQBDIFSA-N	667	11426	Cholesterol	Cholesterol	4	1503	5306625
Hypoxia+TSA	683.132	INCHIKEY:HVYWMOMLDIMFJA-DPAQBDIFSA-N	859	11426	Cholesterol	Cholesterol	4	1503	5306625
Hypoxia+TSA+NAM	517.584	INCHIKEY:HVYWMOMLDIMFJA-DPAQBDIFSA-N	671	11426	Cholesterol	Cholesterol	4	1503	5306625
NAM	473.491	INCHIKEY:HVYWMOMLDIMFJA-DPAQBDIFSA-N	629	11426	Cholesterol	Cholesterol	4	1503	5306625
TSA	554.379	INCHIKEY:HVYWMOMLDIMFJA-DPAQBDIFSA-N	675	11426	Cholesterol	Cholesterol	4	1503	5306625
TSA+NAM	508.885	INCHIKEY:HVYWMOMLDIMFJA-DPAQBDIFSA-N	636	11426	Cholesterol	Cholesterol	4	1503	5306625
Hypoxia	305.4	INCHIKEY:MYMOFIZGZYHOMD-UHFFFAOYSA-N	330	10736	Oxygen	Oxygen	5	1438	5014701
Hypoxia+NAM	555.83	INCHIKEY:MYMOFIZGZYHOMD-UHFFFAOYSA-N	661	10736	Oxygen	Oxygen	5	1438	5014701
Hypoxia+TSA	775.135	INCHIKEY:MYMOFIZGZYHOMD-UHFFFAOYSA-N	862	10736	Oxygen	Oxygen	5	1438	5014701
Hypoxia+TSA+NAM	600.964	INCHIKEY:MYMOFIZGZYHOMD-UHFFFAOYSA-N	684	10736	Oxygen	Oxygen	5	1438	5014701
NAM	553.708	INCHIKEY:MYMOFIZGZYHOMD-UHFFFAOYSA-N	628	10736	Oxygen	Oxygen	5	1438	5014701
TSA	591.67	INCHIKEY:MYMOFIZGZYHOMD-UHFFFAOYSA-N	656	10736	Oxygen	Oxygen	5	1438	5014701
TSA+NAM	573.548	INCHIKEY:MYMOFIZGZYHOMD-UHFFFAOYSA-N	623	10736	Oxygen	Oxygen	5	1438	5014701
Hypoxia	311.67	INCHIKEY:ZKHQWZAMYRWXGA-KQYNXXCUSA-N	238	7260	Adenosine-5'-triphosphate	Adenosine-5'-triphosphate	6	1342	3415797
Hypoxia+NAM	567.463	INCHIKEY:ZKHQWZAMYRWXGA-KQYNXXCUSA-N	483	7260	Adenosine-5'-triphosphate	Adenosine-5'-triphosphate	6	1342	3415797
Hypoxia+TSA	824.441	INCHIKEY:ZKHQWZAMYRWXGA-KQYNXXCUSA-N	651	7260	Adenosine-5'-triphosphate	Adenosine-5'-triphosphate	6	1342	3415797
Hypoxia+TSA+NAM	617.718	INCHIKEY:ZKHQWZAMYRWXGA-KQYNXXCUSA-N	508	7260	Adenosine-5'-triphosphate	Adenosine-5'-triphosphate	6	1342	3415797
NAM	578.077	INCHIKEY:ZKHQWZAMYRWXGA-KQYNXXCUSA-N	476	7260	Adenosine-5'-triphosphate	Adenosine-5'-triphosphate	6	1342	3415797
TSA	623.998	INCHIKEY:ZKHQWZAMYRWXGA-KQYNXXCUSA-N	499	7260	Adenosine-5'-triphosphate	Adenosine-5'-triphosphate	6	1342	3415797
TSA+NAM	618.567	INCHIKEY:ZKHQWZAMYRWXGA-KQYNXXCUSA-N	488	7260	Adenosine-5'-triphosphate	Adenosine-5'-triphosphate	6	1342	3415797
Hypoxia	255.195	INCHIKEY:MWUXSHHQAYIFBG-UHFFFAOYSA-N	255	8447	Nitric oxide	Nitric oxide	7	1341	3950991
Hypoxia+NAM	438.637	INCHIKEY:MWUXSHHQAYIFBG-UHFFFAOYSA-N	505	8447	Nitric oxide	Nitric oxide	7	1341	3950991
Hypoxia+TSA	599.609	INCHIKEY:MWUXSHHQAYIFBG-UHFFFAOYSA-N	645	8447	Nitric oxide	Nitric oxide	7	1341	3950991
Hypoxia+TSA+NAM	447.988	INCHIKEY:MWUXSHHQAYIFBG-UHFFFAOYSA-N	501	8447	Nitric oxide	Nitric oxide	7	1341	3950991
NAM	421.135	INCHIKEY:MWUXSHHQAYIFBG-UHFFFAOYSA-N	489	8447	Nitric oxide	Nitric oxide	7	1341	3950991
TSA	478.148	INCHIKEY:MWUXSHHQAYIFBG-UHFFFAOYSA-N	507	8447	Nitric oxide	Nitric oxide	7	1341	3950991
TSA+NAM	461.332	INCHIKEY:MWUXSHHQAYIFBG-UHFFFAOYSA-N	492	8447	Nitric oxide	Nitric oxide	7	1341	3950991
Hypoxia	310.377	INCHIKEY:CZMRCDWAGMRECN-UGDNZRGBSA-N	303	8778	Sucrose	Sucrose	8	1291	4107924
Hypoxia+NAM	549.193	INCHIKEY:CZMRCDWAGMRECN-UGDNZRGBSA-N	587	8778	Sucrose	Sucrose	8	1291	4107924
Hypoxia+TSA	705.411	INCHIKEY:CZMRCDWAGMRECN-UGDNZRGBSA-N	728	8778	Sucrose	Sucrose	8	1291	4107924
Hypoxia+TSA+NAM	556.452	INCHIKEY:CZMRCDWAGMRECN-UGDNZRGBSA-N	588	8778	Sucrose	Sucrose	8	1291	4107924
NAM	532.006	INCHIKEY:CZMRCDWAGMRECN-UGDNZRGBSA-N	559	8778	Sucrose	Sucrose	8	1291	4107924
TSA	582.109	INCHIKEY:CZMRCDWAGMRECN-UGDNZRGBSA-N	592	8778	Sucrose	Sucrose	8	1291	4107924
TSA+NAM	570.005	INCHIKEY:CZMRCDWAGMRECN-UGDNZRGBSA-N	577	8778	Sucrose	Sucrose	8	1291	4107924
Hypoxia	231.4	INCHIKEY:WQZGKKKJIJFFOK-GASJEMHNSA-N	174	6013	D-Glucose	D-Glucose	9	1264	2829087
Hypoxia+NAM	386.866	INCHIKEY:WQZGKKKJIJFFOK-GASJEMHNSA-N	332	6013	D-Glucose	D-Glucose	9	1264	2829087
Hypoxia+TSA	547.277	INCHIKEY:WQZGKKKJIJFFOK-GASJEMHNSA-N	444	6013	D-Glucose	D-Glucose	9	1264	2829087
Hypoxia+TSA+NAM	429.539	INCHIKEY:WQZGKKKJIJFFOK-GASJEMHNSA-N	355	6013	D-Glucose	D-Glucose	9	1264	2829087
NAM	374.351	INCHIKEY:WQZGKKKJIJFFOK-GASJEMHNSA-N	313	6013	D-Glucose	D-Glucose	9	1264	2829087
TSA	453.61	INCHIKEY:WQZGKKKJIJFFOK-GASJEMHNSA-N	361	6013	D-Glucose	D-Glucose	9	1264	2829087
TSA+NAM	427.54	INCHIKEY:WQZGKKKJIJFFOK-GASJEMHNSA-N	347	6013	D-Glucose	D-Glucose	9	1264	2829087
Hypoxia	213.975	INCHIKEY:VYFYYTLLBUKUHU-UHFFFAOYSA-N	218	7725	Dopamine	Dopamine	10	1190	3611844
Hypoxia+NAM	368.619	INCHIKEY:VYFYYTLLBUKUHU-UHFFFAOYSA-N	437	7725	Dopamine	Dopamine	10	1190	3611844
Hypoxia+TSA	522.129	INCHIKEY:VYFYYTLLBUKUHU-UHFFFAOYSA-N	563	7725	Dopamine	Dopamine	10	1190	3611844
Hypoxia+TSA+NAM	397.977	INCHIKEY:VYFYYTLLBUKUHU-UHFFFAOYSA-N	452	7725	Dopamine	Dopamine	10	1190	3611844
NAM	357.347	INCHIKEY:VYFYYTLLBUKUHU-UHFFFAOYSA-N	416	7725	Dopamine	Dopamine	10	1190	3611844
TSA	425.622	INCHIKEY:VYFYYTLLBUKUHU-UHFFFAOYSA-N	463	7725	Dopamine	Dopamine	10	1190	3611844
TSA+NAM	401.4	INCHIKEY:VYFYYTLLBUKUHU-UHFFFAOYSA-N	433	7725	Dopamine	Dopamine	10	1190	3611844
Hypoxia	201.316	INCHIKEY:RJKFOVLPORLFTN-LEKSSAKUSA-N	224	7394	Progesterone	Progesterone	11	1136	3454911
Hypoxia+NAM	345.55	INCHIKEY:RJKFOVLPORLFTN-LEKSSAKUSA-N	401	7394	Progesterone	Progesterone	11	1136	3454911
Hypoxia+TSA	457.111	INCHIKEY:RJKFOVLPORLFTN-LEKSSAKUSA-N	503	7394	Progesterone	Progesterone	11	1136	3454911
Hypoxia+TSA+NAM	343.188	INCHIKEY:RJKFOVLPORLFTN-LEKSSAKUSA-N	400	7394	Progesterone	Progesterone	11	1136	3454911
NAM	366.667	INCHIKEY:RJKFOVLPORLFTN-LEKSSAKUSA-N	390	7394	Progesterone	Progesterone	11	1136	3454911
TSA	379.161	INCHIKEY:RJKFOVLPORLFTN-LEKSSAKUSA-N	426	7394	Progesterone	Progesterone	11	1136	3454911
TSA+NAM	377.714	INCHIKEY:RJKFOVLPORLFTN-LEKSSAKUSA-N	409	7394	Progesterone	Progesterone	11	1136	3454911
Hypoxia	201.697	INCHIKEY:UREBDLICKHMUKA-CXSFZGCWSA-N	212	6906	Dexamethasone	Dexamethasone	12	1097	3233583
Hypoxia+NAM	317.724	INCHIKEY:UREBDLICKHMUKA-CXSFZGCWSA-N	389	6906	Dexamethasone	Dexamethasone	12	1097	3233583
Hypoxia+TSA	440.133	INCHIKEY:UREBDLICKHMUKA-CXSFZGCWSA-N	494	6906	Dexamethasone	Dexamethasone	12	1097	3233583
Hypoxia+TSA+NAM	339.632	INCHIKEY:UREBDLICKHMUKA-CXSFZGCWSA-N	393	6906	Dexamethasone	Dexamethasone	12	1097	3233583
NAM	306.244	INCHIKEY:UREBDLICKHMUKA-CXSFZGCWSA-N	361	6906	Dexamethasone	Dexamethasone	12	1097	3233583
TSA	367.976	INCHIKEY:UREBDLICKHMUKA-CXSFZGCWSA-N	410	6906	Dexamethasone	Dexamethasone	12	1097	3233583
TSA+NAM	356.82	INCHIKEY:UREBDLICKHMUKA-CXSFZGCWSA-N	388	6906	Dexamethasone	Dexamethasone	12	1097	3233583
Hypoxia	211.071	INCHIKEY:KCXVZYZYPLLWCC-UHFFFAOYSA-N	172	5683	Edetic acid	Edetic acid	13	1087	2687418
Hypoxia+NAM	356.128	INCHIKEY:KCXVZYZYPLLWCC-UHFFFAOYSA-N	323	5683	Edetic acid	Edetic acid	13	1087	2687418
Hypoxia+TSA	473.385	INCHIKEY:KCXVZYZYPLLWCC-UHFFFAOYSA-N	407	5683	Edetic acid	Edetic acid acetate	13	1087	2687418
Hypoxia+TSA+NAM	356.518	INCHIKEY:KCXVZYZYPLLWCC-UHFFFAOYSA-N	329	5683	Edetic acid	Edetic acid	13	1087	2687418
NAM	355.715	INCHIKEY:KCXVZYZYPLLWCC-UHFFFAOYSA-N	310	5683	Edetic acid	Edetic acid	13	1087	2687418
TSA	389.726	INCHIKEY:KCXVZYZYPLLWCC-UHFFFAOYSA-N	349	5683	Edetic acid	Edetic acid	13	1087	2687418
TSA+NAM	391.496	INCHIKEY:KCXVZYZYPLLWCC-UHFFFAOYSA-N	324	5683	Edetic acid	Edetic acid	13	1087	2687418
Hypoxia	254.189	INCHIKEY:XSQUKJJJFZCRTK-UHFFFAOYSA-N	272	7739	Urea	Urea	14	1060	3613275
Hypoxia+NAM	429.91	INCHIKEY:XSQUKJJJFZCRTK-UHFFFAOYSA-N	493	7739	Urea	Urea	14	1060	3613275
Hypoxia+TSA	566.481	INCHIKEY:XSQUKJJJFZCRTK-UHFFFAOYSA-N	627	7739	Urea	Urea	14	1060	3613275
Hypoxia+TSA+NAM	444.868	INCHIKEY:XSQUKJJJFZCRTK-UHFFFAOYSA-N	507	7739	Urea	Urea	14	1060	3613275
NAM	416.007	INCHIKEY:XSQUKJJJFZCRTK-UHFFFAOYSA-N	476	7739	Urea	Urea	14	1060	3613275
TSA	454.942	INCHIKEY:XSQUKJJJFZCRTK-UHFFFAOYSA-N	499	7739	Urea	Urea	14	1060	3613275
TSA+NAM	450.244	INCHIKEY:XSQUKJJJFZCRTK-UHFFFAOYSA-N	484	7739	Urea	Urea	14	1060	3613275
Hypoxia	189.859	INCHIKEY:QZAYGJVTTNCVMB-UHFFFAOYSA-N	200	6823	Serotonin	Serotonin	15	1049	3198762
Hypoxia+NAM	313.789	INCHIKEY:QZAYGJVTTNCVMB-UHFFFAOYSA-N	386	6823	Serotonin	Serotonin	15	1049	3198762
Hypoxia+TSA	426.608	INCHIKEY:QZAYGJVTTNCVMB-UHFFFAOYSA-N	481	6823	Serotonin	Serotonin	15	1049	3198762
Hypoxia+TSA+NAM	323.746	INCHIKEY:QZAYGJVTTNCVMB-UHFFFAOYSA-N	383	6823	Serotonin	Serotonin	15	1049	3198762
NAM	303.467	INCHIKEY:QZAYGJVTTNCVMB-UHFFFAOYSA-N	361	6823	Serotonin	Serotonin	15	1049	3198762
TSA	350.094	INCHIKEY:QZAYGJVTTNCVMB-UHFFFAOYSA-N	403	6823	Serotonin	Serotonin	15	1049	3198762
TSA+NAM	339.55	INCHIKEY:QZAYGJVTTNCVMB-UHFFFAOYSA-N	380	6823	Serotonin	Serotonin	15	1049	3198762
Hypoxia	244.779	INCHIKEY:AOJJSUZBOXZQNB-TZSSRYMLSA-N	242	7027	Doxorubicin	Doxorubicin	16	1016	3297978
Hypoxia+NAM	375.528	INCHIKEY:AOJJSUZBOXZQNB-TZSSRYMLSA-N	444	7027	Doxorubicin	Doxorubicin	16	1016	3297978
Hypoxia+TSA	514.841	INCHIKEY:AOJJSUZBOXZQNB-TZSSRYMLSA-N	550	7027	Doxorubicin	Doxorubicin	16	1016	3297978
Hypoxia+TSA+NAM	386.381	INCHIKEY:AOJJSUZBOXZQNB-TZSSRYMLSA-N	437	7027	Doxorubicin	Doxorubicin	16	1016	3297978
NAM	377.226	INCHIKEY:AOJJSUZBOXZQNB-TZSSRYMLSA-N	419	7027	Doxorubicin	Doxorubicin	16	1016	3297978
TSA	416.582	INCHIKEY:AOJJSUZBOXZQNB-TZSSRYMLSA-N	448	7027	Doxorubicin	Doxorubicin	16	1016	3297978
TSA+NAM	411.544	INCHIKEY:AOJJSUZBOXZQNB-TZSSRYMLSA-N	435	7027	Doxorubicin	Doxorubicin	16	1016	3297978
Hypoxia	179.455	INCHIKEY:DDRJAANPRJIHGJ-UHFFFAOYSA-N	193	6552	Creatinine Krebiozen	Creatinine Krebiozen	17	1004	3061863
Hypoxia+NAM	290.032	INCHIKEY:DDRJAANPRJIHGJ-UHFFFAOYSA-N	347	6552	Creatinine Krebiozen	Creatinine Krebiozen	17	1004	3061863
Hypoxia+TSA	399.589	INCHIKEY:DDRJAANPRJIHGJ-UHFFFAOYSA-N	463	6552	Creatinine Krebiozen	Creatinine Krebiozen	17	1004	3061863
Hypoxia+TSA+NAM	299.879	INCHIKEY:DDRJAANPRJIHGJ-UHFFFAOYSA-N	350	6552	Creatinine Krebiozen	Creatinine Krebiozen	17	1004	3061863
NAM	271.332	INCHIKEY:DDRJAANPRJIHGJ-UHFFFAOYSA-N	327	6552	Creatinine Krebiozen	Creatinine Krebiozen	17	1004	3061863
TSA	322.118	INCHIKEY:DDRJAANPRJIHGJ-UHFFFAOYSA-N	359	6552	Creatinine Krebiozen	Creatinine Krebiozen	17	1004	3061863
TSA+NAM	315.27	INCHIKEY:DDRJAANPRJIHGJ-UHFFFAOYSA-N	339	6552	Creatinine Krebiozen	Creatinine Krebiozen	17	1004	3061863
Hypoxia	195.55	INCHIKEY:FAQLAUHZSGTTLN-UHFFFAOYSA-N	333	11659			18	987	5409180
Hypoxia+NAM	381.324	INCHIKEY:FAQLAUHZSGTTLN-UHFFFAOYSA-N	660	11659			18	987	5409180
Hypoxia+TSA	486.295	INCHIKEY:FAQLAUHZSGTTLN-UHFFFAOYSA-N	842	11659			18	987	5409180
Hypoxia+TSA+NAM	380.092	INCHIKEY:FAQLAUHZSGTTLN-UHFFFAOYSA-N	658	11659			18	987	5409180
NAM	354.676	INCHIKEY:FAQLAUHZSGTTLN-UHFFFAOYSA-N	611	11659			18	987	5409180
TSA	393.541	INCHIKEY:FAQLAUHZSGTTLN-UHFFFAOYSA-N	680	11659			18	987	5409180
TSA+NAM	357.309	INCHIKEY:FAQLAUHZSGTTLN-UHFFFAOYSA-N	620	11659			18	987	5409180
Hypoxia	210.99	INCHIKEY:UYTPUPDQBNUYGX-UHFFFAOYSA-N	258	7810	Guanine	Guanine	19	943	3651912
Hypoxia+NAM	358.51	INCHIKEY:UYTPUPDQBNUYGX-UHFFFAOYSA-N	470	7810	Guanine	Guanine	19	943	3651912
Hypoxia+TSA	466.555	INCHIKEY:UYTPUPDQBNUYGX-UHFFFAOYSA-N	593	7810	Guanine	Guanine	19	943	3651912
Hypoxia+TSA+NAM	373.965	INCHIKEY:UYTPUPDQBNUYGX-UHFFFAOYSA-N	496	7810	Guanine	Guanine	19	943	3651912
NAM	352.675	INCHIKEY:UYTPUPDQBNUYGX-UHFFFAOYSA-N	452	7810	Guanine	Guanine	19	943	3651912
TSA	365.906	INCHIKEY:UYTPUPDQBNUYGX-UHFFFAOYSA-N	477	7810	Guanine	Guanine	19	943	3651912
TSA+NAM	371.932	INCHIKEY:UYTPUPDQBNUYGX-UHFFFAOYSA-N	458	7810	Guanine	Guanine	19	943	3651912
Hypoxia	159.079	INCHIKEY:OIPILFWXSMYKGL-UHFFFAOYSA-N	169	6197	Acetylcholine	Acetylcholine	20	941	2907792
Hypoxia+NAM	254.662	INCHIKEY:OIPILFWXSMYKGL-UHFFFAOYSA-N	319	6197	Acetylcholine	Acetylcholine	20	941	2907792
Hypoxia+TSA	360.832	INCHIKEY:OIPILFWXSMYKGL-UHFFFAOYSA-N	415	6197	Acetylcholine	Acetylcholine	20	941	2907792
Hypoxia+TSA+NAM	269.529	INCHIKEY:OIPILFWXSMYKGL-UHFFFAOYSA-N	331	6197	Acetylcholine	Acetylcholine	20	941	2907792
NAM	250.357	INCHIKEY:OIPILFWXSMYKGL-UHFFFAOYSA-N	312	6197	Acetylcholine	Acetylcholine	20	941	2907792
TSA	298.17	INCHIKEY:OIPILFWXSMYKGL-UHFFFAOYSA-N	358	6197	Acetylcholine	Acetylcholine	20	941	2907792
TSA+NAM	280.812	INCHIKEY:OIPILFWXSMYKGL-UHFFFAOYSA-N	319	6197	Acetylcholine	Acetylcholine	20	941	2907792
Hypoxia	160.378	INCHIKEY:PHEDXBVPIONUQT-RGYGYFBISA-N	126	4476	Phorbol 12-myristate 13-acetate	Phorbol 12-myristate 13-acetate	21	929	2113110
Hypoxia+NAM	247.34	INCHIKEY:PHEDXBVPIONUQT-RGYGYFBISA-N	233	4476	Phorbol 12-myristate 13-acetate	Phorbol 12-myristate 13-acetate	21	929	2113110
Hypoxia+TSA	341.438	INCHIKEY:PHEDXBVPIONUQT-RGYGYFBISA-N	302	4476	Phorbol 12-myristate 13-acetate	Phorbol 12-myristate 13-acetate	21	929	2113110
Hypoxia+TSA+NAM	252.863	INCHIKEY:PHEDXBVPIONUQT-RGYGYFBISA-N	236	4476	Phorbol 12-myristate 13-acetate	Phorbol 12-myristate 13-acetate	21	929	2113110
NAM	250.254	INCHIKEY:PHEDXBVPIONUQT-RGYGYFBISA-N	235	4476	Phorbol 12-myristate 13-acetate	Phorbol 12-myristate 13-acetate	21	929	2113110
TSA	287.337	INCHIKEY:PHEDXBVPIONUQT-RGYGYFBISA-N	253	4476	Phorbol 12-myristate 13-acetate	Phorbol 12-myristate 13-acetate	21	929	2113110
TSA+NAM	288.14	INCHIKEY:PHEDXBVPIONUQT-RGYGYFBISA-N	242	4476	Phorbol 12-myristate 13-acetate	Phorbol 12-myristate 13-acetate	21	929	2113110
Hypoxia	165.749	INCHIKEY:VOXZDWNPVJITMN-ZBRFXRBCSA-N	213	7230	Estradiol	Estradiol	22	916	3388608
Hypoxia+NAM	301.832	INCHIKEY:VOXZDWNPVJITMN-ZBRFXRBCSA-N	414	7230	Estradiol	Estradiol	22	916	3388608
Hypoxia+TSA	406.998	INCHIKEY:VOXZDWNPVJITMN-ZBRFXRBCSA-N	553	7230	Estradiol	Estradiol	22	916	3388608
Hypoxia+TSA+NAM	313.095	INCHIKEY:VOXZDWNPVJITMN-ZBRFXRBCSA-N	426	7230	Estradiol	Estradiol	22	916	3388608
NAM	304.054	INCHIKEY:VOXZDWNPVJITMN-ZBRFXRBCSA-N	412	7230	Estradiol	Estradiol	22	916	3388608
TSA	335.791	INCHIKEY:VOXZDWNPVJITMN-ZBRFXRBCSA-N	434	7230	Estradiol	Estradiol	22	916	3388608
TSA+NAM	318.371	INCHIKEY:VOXZDWNPVJITMN-ZBRFXRBCSA-N	416	7230	Estradiol	Estradiol	22	916	3388608
Hypoxia	175.131	INCHIKEY:MUMGGOZAMZWBJJ-DYKIIFRCSA-N	210	6643	Testosterone	Testosterone	23	905	3101931
Hypoxia+NAM	285.679	INCHIKEY:MUMGGOZAMZWBJJ-DYKIIFRCSA-N	371	6643	Testosterone	Testosterone	23	905	3101931
Hypoxia+TSA	383.021	INCHIKEY:MUMGGOZAMZWBJJ-DYKIIFRCSA-N	481	6643	Testosterone	Testosterone	23	905	3101931
Hypoxia+TSA+NAM	292.951	INCHIKEY:MUMGGOZAMZWBJJ-DYKIIFRCSA-N	373	6643	Testosterone	Testosterone	23	905	3101931
NAM	277.741	INCHIKEY:MUMGGOZAMZWBJJ-DYKIIFRCSA-N	356	6643	Testosterone	Testosterone	23	905	3101931
TSA	306.835	INCHIKEY:MUMGGOZAMZWBJJ-DYKIIFRCSA-N	387	6643	Testosterone	Testosterone	23	905	3101931
TSA+NAM	299.422	INCHIKEY:MUMGGOZAMZWBJJ-DYKIIFRCSA-N	366	6643	Testosterone	Testosterone	23	905	3101931
Hypoxia	179.739	INCHIKEY:GJUHUIXJLZINMA-MJCUULBUSA-N	304	10234	(8R,9S,13S,14S,17S)-13-Methyl-17-prop-1-ynyl-7,8,9,11,12,14,15,16-octahydro-6H-cyclopenta[a]phenanthrene-3,17-diol	phenanthrene-diol	24	878	4769523
Hypoxia+NAM	345.403	INCHIKEY:GJUHUIXJLZINMA-MJCUULBUSA-N	593	10234	(8R,9S,13S,14S,17S)-13-Methyl-17-prop-1-ynyl-7,8,9,11,12,14,15,16-octahydro-6H-cyclopenta[a]phenanthrene-3,17-diol	phenanthrene-diol	24	878	4769523
Hypoxia+TSA	448.022	INCHIKEY:GJUHUIXJLZINMA-MJCUULBUSA-N	773	10234	(8R,9S,13S,14S,17S)-13-Methyl-17-prop-1-ynyl-7,8,9,11,12,14,15,16-octahydro-6H-cyclopenta[a]phenanthrene-3,17-diol	Methyl-cyclopenta[a]phenanthrene-3,17-diol	24	878	4769523
Hypoxia+TSA+NAM	349.497	INCHIKEY:GJUHUIXJLZINMA-MJCUULBUSA-N	602	10234	(8R,9S,13S,14S,17S)-13-Methyl-17-prop-1-ynyl-7,8,9,11,12,14,15,16-octahydro-6H-cyclopenta[a]phenanthrene-3,17-diol	phenanthrene-diol	24	878	4769523
NAM	333.075	INCHIKEY:GJUHUIXJLZINMA-MJCUULBUSA-N	571	10234	(8R,9S,13S,14S,17S)-13-Methyl-17-prop-1-ynyl-7,8,9,11,12,14,15,16-octahydro-6H-cyclopenta[a]phenanthrene-3,17-diol	phenanthrene-diol	24	878	4769523
TSA	356.756	INCHIKEY:GJUHUIXJLZINMA-MJCUULBUSA-N	615	10234	(8R,9S,13S,14S,17S)-13-Methyl-17-prop-1-ynyl-7,8,9,11,12,14,15,16-octahydro-6H-cyclopenta[a]phenanthrene-3,17-diol	phenanthrene-diol	24	878	4769523
TSA+NAM	336.01	INCHIKEY:GJUHUIXJLZINMA-MJCUULBUSA-N	581	10234	(8R,9S,13S,14S,17S)-13-Methyl-17-prop-1-ynyl-7,8,9,11,12,14,15,16-octahydro-6H-cyclopenta[a]phenanthrene-3,17-diol	phenanthrene-diol	24	878	4769523
Hypoxia	215.085	INCHIKEY:IJGRMHOSHXDMSA-UHFFFAOYSA-N	279	8498	Nitrogen	Nitrogen	25	877	3967686
Hypoxia+NAM	390.151	INCHIKEY:IJGRMHOSHXDMSA-UHFFFAOYSA-N	549	8498	Nitrogen	Nitrogen	25	877	3967686
Hypoxia+TSA	500.786	INCHIKEY:IJGRMHOSHXDMSA-UHFFFAOYSA-N	693	8498	Nitrogen	Nitrogen	25	877	3967686
Hypoxia+TSA+NAM	380.767	INCHIKEY:IJGRMHOSHXDMSA-UHFFFAOYSA-N	542	8498	Nitrogen	Nitrogen	25	877	3967686
NAM	353.797	INCHIKEY:IJGRMHOSHXDMSA-UHFFFAOYSA-N	512	8498	Nitrogen	Nitrogen	25	877	3967686
TSA	371.714	INCHIKEY:IJGRMHOSHXDMSA-UHFFFAOYSA-N	521	8498	Nitrogen	Nitrogen	25	877	3967686
TSA+NAM	379.112	INCHIKEY:IJGRMHOSHXDMSA-UHFFFAOYSA-N	516	8498	Nitrogen	Nitrogen	25	877	3967686
Hypoxia	213.297	INCHIKEY:JVTAAEKCZFNVCJ-UHFFFAOYSA-N	168	5202	Lactic acid Hydron;2-hydroxypropanoate	Lactic acid Hydron	26	869	2449395
Hypoxia+NAM	320.75	INCHIKEY:JVTAAEKCZFNVCJ-UHFFFAOYSA-N	310	5202	Lactic acid Hydron;2-hydroxypropanoate	Lactic acid Hydron	26	869	2449395
Hypoxia+TSA	462.952	INCHIKEY:JVTAAEKCZFNVCJ-UHFFFAOYSA-N	428	5202	Lactic acid Hydron;2-hydroxypropanoate	Lactic acid Hydron	26	869	2449395
Hypoxia+TSA+NAM	349.645	INCHIKEY:JVTAAEKCZFNVCJ-UHFFFAOYSA-N	336	5202	Lactic acid Hydron;2-hydroxypropanoate	Lactic acid Hydron	26	869	2449395
NAM	315.111	INCHIKEY:JVTAAEKCZFNVCJ-UHFFFAOYSA-N	313	5202	Lactic acid Hydron;2-hydroxypropanoate	Lactic acid Hydron	26	869	2449395
TSA	366.564	INCHIKEY:JVTAAEKCZFNVCJ-UHFFFAOYSA-N	337	5202	Lactic acid Hydron;2-hydroxypropanoate	Lactic acid Hydron	26	869	2449395
TSA+NAM	360.873	INCHIKEY:JVTAAEKCZFNVCJ-UHFFFAOYSA-N	326	5202	Lactic acid Hydron;2-hydroxypropanoate	Lactic acid Hydron	26	869	2449395
Hypoxia	200.743	INCHIKEY:GFFGJBXGBJISGV-UHFFFAOYSA-N	222	6363	Adenine	Adenine	27	866	2986497
Hypoxia+NAM	333.839	INCHIKEY:GFFGJBXGBJISGV-UHFFFAOYSA-N	417	6363	Adenine	Adenine	27	866	2986497
Hypoxia+TSA	449.183	INCHIKEY:GFFGJBXGBJISGV-UHFFFAOYSA-N	514	6363	Adenine	Adenine	27	866	2986497
Hypoxia+TSA+NAM	349.695	INCHIKEY:GFFGJBXGBJISGV-UHFFFAOYSA-N	423	6363	Adenine	Adenine	27	866	2986497
NAM	340.241	INCHIKEY:GFFGJBXGBJISGV-UHFFFAOYSA-N	396	6363	Adenine	Adenine	27	866	2986497
TSA	356.166	INCHIKEY:GFFGJBXGBJISGV-UHFFFAOYSA-N	414	6363	Adenine	Adenine	27	866	2986497
TSA+NAM	356.805	INCHIKEY:GFFGJBXGBJISGV-UHFFFAOYSA-N	409	6363	Adenine	Adenine	27	866	2986497
Hypoxia	204.003	INCHIKEY:QTBSBXVTEAMEQO-UHFFFAOYSA-N	212	5922	Acetic acid Hydron;acetate	Acetic acid Hydron;acetate	28	862	2776140
Hypoxia+NAM	322.86	INCHIKEY:QTBSBXVTEAMEQO-UHFFFAOYSA-N	365	5922	Acetic acid Hydron;acetate	Acetic acid Hydron;acetate	28	862	2776140
Hypoxia+TSA	445.111	INCHIKEY:QTBSBXVTEAMEQO-UHFFFAOYSA-N	479	5922	Acetic acid Hydron;acetate	Acetic acid Hydron;acetate	28	862	2776140
Hypoxia+TSA+NAM	329.655	INCHIKEY:QTBSBXVTEAMEQO-UHFFFAOYSA-N	373	5922	Acetic acid Hydron;acetate	Acetic acid Hydron;acetate	28	862	2776140
NAM	320.44	INCHIKEY:QTBSBXVTEAMEQO-UHFFFAOYSA-N	355	5922	Acetic acid Hydron;acetate	Acetic acid Hydron;acetate	28	862	2776140
TSA	345.653	INCHIKEY:QTBSBXVTEAMEQO-UHFFFAOYSA-N	378	5922	Acetic acid Hydron;acetate	Acetic acid Hydron;acetate	28	862	2776140
TSA+NAM	351.759	INCHIKEY:QTBSBXVTEAMEQO-UHFFFAOYSA-N	368	5922	Acetic acid Hydron;acetate	Acetic acid Hydron;acetate	28	862	2776140
Hypoxia	153.198	INCHIKEY:CDAISMWEOUEBRE-GPIVLXJGSA-N	183	6437			29	844	3022749
Hypoxia+NAM	265.182	INCHIKEY:CDAISMWEOUEBRE-GPIVLXJGSA-N	355	6437			29	844	3022749
Hypoxia+TSA	384.036	INCHIKEY:CDAISMWEOUEBRE-GPIVLXJGSA-N	486	6437			29	844	3022749
Hypoxia+TSA+NAM	280.765	INCHIKEY:CDAISMWEOUEBRE-GPIVLXJGSA-N	370	6437			29	844	3022749
NAM	270.103	INCHIKEY:CDAISMWEOUEBRE-GPIVLXJGSA-N	347	6437			29	844	3022749
TSA	326.138	INCHIKEY:CDAISMWEOUEBRE-GPIVLXJGSA-N	401	6437			29	844	3022749
TSA+NAM	275.362	INCHIKEY:CDAISMWEOUEBRE-GPIVLXJGSA-N	348	6437			29	844	3022749
Hypoxia	208.629	INCHIKEY:LCTONWCANYUPML-UHFFFAOYSA-N	205	6101	Pyruvic acid	Pyruvic acid	30	833	2850552
Hypoxia+NAM	351.306	INCHIKEY:LCTONWCANYUPML-UHFFFAOYSA-N	403	6101	Pyruvic acid	Pyruvic acid	30	833	2850552
Hypoxia+TSA	482.177	INCHIKEY:LCTONWCANYUPML-UHFFFAOYSA-N	517	6101	Pyruvic acid	Pyruvic acid	30	833	2850552
Hypoxia+TSA+NAM	377.515	INCHIKEY:LCTONWCANYUPML-UHFFFAOYSA-N	413	6101	Pyruvic acid	Pyruvic acid	30	833	2850552
NAM	341.77	INCHIKEY:LCTONWCANYUPML-UHFFFAOYSA-N	378	6101	Pyruvic acid	Pyruvic acid	30	833	2850552
TSA	382.567	INCHIKEY:LCTONWCANYUPML-UHFFFAOYSA-N	400	6101	Pyruvic acid	Pyruvic acid	30	833	2850552
TSA+NAM	365.632	INCHIKEY:LCTONWCANYUPML-UHFFFAOYSA-N	376	6101	Pyruvic acid	Pyruvic acid	30	833	2850552
Hypoxia	161.443	INCHIKEY:YBJHBAHKTGYVGT-ZKWXMUAHSA-N	191	5734	Biotin	Biotin	31	812	2692665
Hypoxia+NAM	295.824	INCHIKEY:YBJHBAHKTGYVGT-ZKWXMUAHSA-N	351	5734	Biotin	Biotin	31	812	2692665
Hypoxia+TSA	367.418	INCHIKEY:YBJHBAHKTGYVGT-ZKWXMUAHSA-N	434	5734	Biotin	Biotin	31	812	2692665
Hypoxia+TSA+NAM	295.557	INCHIKEY:YBJHBAHKTGYVGT-ZKWXMUAHSA-N	357	5734	Biotin	Biotin	31	812	2692665
NAM	280.319	INCHIKEY:YBJHBAHKTGYVGT-ZKWXMUAHSA-N	339	5734	Biotin	Biotin	31	812	2692665
TSA	312.903	INCHIKEY:YBJHBAHKTGYVGT-ZKWXMUAHSA-N	370	5734	Biotin	Biotin	31	812	2692665
TSA+NAM	305.8	INCHIKEY:YBJHBAHKTGYVGT-ZKWXMUAHSA-N	344	5734	Biotin	Biotin	31	812	2692665
Hypoxia	149.287	INCHIKEY:NKANXQFJJICGDU-QPLCGJKRSA-N	182	6348	Tamoxifen	Tamoxifen	32	811	2979819
Hypoxia+NAM	251.684	INCHIKEY:NKANXQFJJICGDU-QPLCGJKRSA-N	350	6348	Tamoxifen	Tamoxifen	32	811	2979819
Hypoxia+TSA	342.513	INCHIKEY:NKANXQFJJICGDU-QPLCGJKRSA-N	445	6348	Tamoxifen	Tamoxifen	32	811	2979819
Hypoxia+TSA+NAM	254.964	INCHIKEY:NKANXQFJJICGDU-QPLCGJKRSA-N	346	6348	Tamoxifen	Tamoxifen	32	811	2979819
NAM	259.66	INCHIKEY:NKANXQFJJICGDU-QPLCGJKRSA-N	336	6348	Tamoxifen	Tamoxifen	32	811	2979819
TSA	278.736	INCHIKEY:NKANXQFJJICGDU-QPLCGJKRSA-N	366	6348	Tamoxifen	Tamoxifen	32	811	2979819
TSA+NAM	272.982	INCHIKEY:NKANXQFJJICGDU-QPLCGJKRSA-N	352	6348	Tamoxifen	Tamoxifen	32	811	2979819
Hypoxia	174.558	INCHIKEY:RCINICONZNJXQF-MZXODVADSA-N	184	5969	Paclitaxel	Paclitaxel	33	798	2815731
Hypoxia+NAM	256.273	INCHIKEY:RCINICONZNJXQF-MZXODVADSA-N	339	5969	Paclitaxel	Paclitaxel	33	798	2815731
Hypoxia+TSA	374.817	INCHIKEY:RCINICONZNJXQF-MZXODVADSA-N	450	5969	Paclitaxel	Paclitaxel	33	798	2815731
Hypoxia+TSA+NAM	281.476	INCHIKEY:RCINICONZNJXQF-MZXODVADSA-N	349	5969	Paclitaxel	Paclitaxel	33	798	2815731
NAM	283.995	INCHIKEY:RCINICONZNJXQF-MZXODVADSA-N	349	5969	Paclitaxel	Paclitaxel	33	798	2815731
TSA	305.585	INCHIKEY:RCINICONZNJXQF-MZXODVADSA-N	368	5969	Paclitaxel	Paclitaxel	33	798	2815731
TSA+NAM	301.957	INCHIKEY:RCINICONZNJXQF-MZXODVADSA-N	345	5969	Paclitaxel	Paclitaxel	33	798	2815731
Hypoxia	167.851	INCHIKEY:KRKNYBCHXYNGOX-UHFFFAOYSA-N	158	5025	Citric acid Hydron	Citric acid Hydron	34	791	2374983
Hypoxia+NAM	292.282	INCHIKEY:KRKNYBCHXYNGOX-UHFFFAOYSA-N	329	5025	Citric acid Hydron	Citric acid Hydron	34	791	2374983
Hypoxia+TSA	407.249	INCHIKEY:KRKNYBCHXYNGOX-UHFFFAOYSA-N	414	5025	Citric acid Hydron	Citric acid Hydron	34	791	2374983
Hypoxia+TSA+NAM	316.606	INCHIKEY:KRKNYBCHXYNGOX-UHFFFAOYSA-N	349	5025	Citric acid Hydron	Citric acid Hydron	34	791	2374983
NAM	300.821	INCHIKEY:KRKNYBCHXYNGOX-UHFFFAOYSA-N	313	5025	Citric acid Hydron	Citric acid Hydron	34	791	2374983
TSA	325.446	INCHIKEY:KRKNYBCHXYNGOX-UHFFFAOYSA-N	342	5025	Citric acid Hydron	Citric acid Hydron	34	791	2374983
TSA+NAM	302.669	INCHIKEY:KRKNYBCHXYNGOX-UHFFFAOYSA-N	307	5025	Citric acid Hydron	Citric acid Hydron	34	791	2374983
Hypoxia	147.554	INCHIKEY:IQFYYKKMVGJFEH-XLPZGREQSA-N	180	5790	Thymidine	Thymidine	35	782	2712699
Hypoxia+NAM	254.385	INCHIKEY:IQFYYKKMVGJFEH-XLPZGREQSA-N	348	5790	Thymidine	Thymidine	35	782	2712699
Hypoxia+TSA	346.49	INCHIKEY:IQFYYKKMVGJFEH-XLPZGREQSA-N	450	5790	Thymidine	Thymidine	35	782	2712699
Hypoxia+TSA+NAM	251.533	INCHIKEY:IQFYYKKMVGJFEH-XLPZGREQSA-N	337	5790	Thymidine	Thymidine	35	782	2712699
NAM	238.953	INCHIKEY:IQFYYKKMVGJFEH-XLPZGREQSA-N	321	5790	Thymidine	Thymidine	35	782	2712699
TSA	273.043	INCHIKEY:IQFYYKKMVGJFEH-XLPZGREQSA-N	351	5790	Thymidine	Thymidine	35	782	2712699
TSA+NAM	279.435	INCHIKEY:IQFYYKKMVGJFEH-XLPZGREQSA-N	357	5790	Thymidine	Thymidine	35	782	2712699
Hypoxia	138.665	INCHIKEY:LENZDBCJOHFCAS-UHFFFAOYSA-N	127	4477	2-Amino-2-hydroxymethyl-propane-1,3-diol	2-Amino-2-hydroxymethyl-propane-1,3-diol	36	753	2122650
Hypoxia+NAM	233.321	INCHIKEY:LENZDBCJOHFCAS-UHFFFAOYSA-N	243	4477	2-Amino-2-hydroxymethyl-propane-1,3-diol	2-Amino-2-hydroxymethyl-propane-1,3-diol	36	753	2122650
Hypoxia+TSA	330.79	INCHIKEY:LENZDBCJOHFCAS-UHFFFAOYSA-N	314	4477	2-Amino-2-hydroxymethyl-propane-1,3-diol	2-Amino-2-hydroxymethyl-propane-1,3-diol	36	753	2122650
Hypoxia+TSA+NAM	243.08	INCHIKEY:LENZDBCJOHFCAS-UHFFFAOYSA-N	253	4477	2-Amino-2-hydroxymethyl-propane-1,3-diol	2-Amino-2-hydroxymethyl-propane-1,3-diol	36	753	2122650
NAM	234.108	INCHIKEY:LENZDBCJOHFCAS-UHFFFAOYSA-N	229	4477	2-Amino-2-hydroxymethyl-propane-1,3-diol	2-Amino-2-hydroxymethyl-propane-1,3-diol	36	753	2122650
TSA	280.533	INCHIKEY:LENZDBCJOHFCAS-UHFFFAOYSA-N	280	4477	2-Amino-2-hydroxymethyl-propane-1,3-diol	2-Amino-2-hydroxymethyl-propane-1,3-diol	36	753	2122650
TSA+NAM	273.928	INCHIKEY:LENZDBCJOHFCAS-UHFFFAOYSA-N	264	4477	2-Amino-2-hydroxymethyl-propane-1,3-diol	2-Amino-2-hydroxymethyl-propane-1,3-diol	36	753	2122650
Hypoxia	128.501	INCHIKEY:JUGOREOARAHOCO-UHFFFAOYSA-M	160	5760	Acetylcholine chloride	Acetylcholine chloride	37	743	2704590
Hypoxia+NAM	210.049	INCHIKEY:JUGOREOARAHOCO-UHFFFAOYSA-M	300	5760	Acetylcholine chloride	Acetylcholine chloride	37	743	2704590
Hypoxia+TSA	292.605	INCHIKEY:JUGOREOARAHOCO-UHFFFAOYSA-M	389	5760	Acetylcholine chloride	Acetylcholine chloride	37	743	2704590
Hypoxia+TSA+NAM	222.181	INCHIKEY:JUGOREOARAHOCO-UHFFFAOYSA-M	309	5760	Acetylcholine chloride	Acetylcholine chloride	37	743	2704590
NAM	200.132	INCHIKEY:JUGOREOARAHOCO-UHFFFAOYSA-M	286	5760	Acetylcholine chloride	Acetylcholine chloride	37	743	2704590
TSA	241.701	INCHIKEY:JUGOREOARAHOCO-UHFFFAOYSA-M	330	5760	Acetylcholine chloride	Acetylcholine chloride	37	743	2704590
TSA+NAM	224.878	INCHIKEY:JUGOREOARAHOCO-UHFFFAOYSA-M	297	5760	Acetylcholine chloride	Acetylcholine chloride	37	743	2704590
Hypoxia	157.864	INCHIKEY:IFQSXNOEEPCSLW-DKWTVANSSA-N	124	4026	L-Cysteine hydrochloride [(1R)-1-Carboxy-2-sulfanylethyl]azanium;chloride (2R)-2-Amino-3-sulfanylpropanoic acid;hydron;chloride	L-Cysteine hydrochloride-2-Amino-3-sulfanylpropanoic acid	38	734	1888443
Hypoxia+NAM	265.657	INCHIKEY:IFQSXNOEEPCSLW-DKWTVANSSA-N	224	4026	L-Cysteine hydrochloride [(1R)-1-Carboxy-2-sulfanylethyl]azanium;chloride (2R)-2-Amino-3-sulfanylpropanoic acid;hydron;chloride	L-Cysteine hydrochloride-2-Amino-3-sulfanylpropanoic acid	38	734	1888443
Hypoxia+TSA	361.693	INCHIKEY:IFQSXNOEEPCSLW-DKWTVANSSA-N	302	4026	L-Cysteine hydrochloride [(1R)-1-Carboxy-2-sulfanylethyl]azanium;chloride (2R)-2-Amino-3-sulfanylpropanoic acid;hydron;chloride	L-Cysteine hydrochloride-2-Amino-3-sulfanylpropanoic acid	38	734	1888443
Hypoxia+TSA+NAM	267.721	INCHIKEY:IFQSXNOEEPCSLW-DKWTVANSSA-N	225	4026	L-Cysteine hydrochloride [(1R)-1-Carboxy-2-sulfanylethyl]azanium;chloride (2R)-2-Amino-3-sulfanylpropanoic acid;hydron;chloride	L-Cysteine hydrochloride-2-Amino-3-sulfanylpropanoic acid	38	734	1888443
NAM	250.369	INCHIKEY:IFQSXNOEEPCSLW-DKWTVANSSA-N	218	4026	L-Cysteine hydrochloride [(1R)-1-Carboxy-2-sulfanylethyl]azanium;chloride (2R)-2-Amino-3-sulfanylpropanoic acid;hydron;chloride	L-Cysteine hydrochloride-2-Amino-3-sulfanylpropanoic acid	38	734	1888443
TSA	276.98	INCHIKEY:IFQSXNOEEPCSLW-DKWTVANSSA-N	226	4026	L-Cysteine hydrochloride [(1R)-1-Carboxy-2-sulfanylethyl]azanium;chloride (2R)-2-Amino-3-sulfanylpropanoic acid;hydron;chloride	L-Cysteine hydrochloride-2-Amino-3-sulfanylpropanoic acid	38	734	1888443
TSA+NAM	279.494	INCHIKEY:IFQSXNOEEPCSLW-DKWTVANSSA-N	226	4026	L-Cysteine hydrochloride [(1R)-1-Carboxy-2-sulfanylethyl]azanium;chloride (2R)-2-Amino-3-sulfanylpropanoic acid;hydron;chloride	L-Cysteine hydrochloride-2-Amino-3-sulfanylpropanoic acid	38	734	1888443
Hypoxia	139.92	INCHIKEY:BSYNRYMUTXBXSQ-UHFFFAOYSA-N	140	4678	Aspirin	Aspirin	39	731	2195154
Hypoxia+NAM	211.687	INCHIKEY:BSYNRYMUTXBXSQ-UHFFFAOYSA-N	257	4678	Aspirin	Aspirin	39	731	2195154
Hypoxia+TSA	289.812	INCHIKEY:BSYNRYMUTXBXSQ-UHFFFAOYSA-N	323	4678	Aspirin	Aspirin	39	731	2195154
Hypoxia+TSA+NAM	233.5	INCHIKEY:BSYNRYMUTXBXSQ-UHFFFAOYSA-N	273	4678	Aspirin	Aspirin	39	731	2195154
NAM	209.171	INCHIKEY:BSYNRYMUTXBXSQ-UHFFFAOYSA-N	248	4678	Aspirin	Aspirin	39	731	2195154
TSA	252.24	INCHIKEY:BSYNRYMUTXBXSQ-UHFFFAOYSA-N	275	4678	Aspirin	Aspirin	39	731	2195154
TSA+NAM	239.243	INCHIKEY:BSYNRYMUTXBXSQ-UHFFFAOYSA-N	260	4678	Aspirin	Aspirin	39	731	2195154
Hypoxia	129.154	INCHIKEY:SFLSHLFXELFNJZ-QMMMGPOBSA-N	142	4666	Norepinephrine	Norepinephrine	40	726	2190384
Hypoxia+NAM	186.238	INCHIKEY:SFLSHLFXELFNJZ-QMMMGPOBSA-N	224	4666	Norepinephrine	Norepinephrine	40	726	2190384
Hypoxia+TSA	282	INCHIKEY:SFLSHLFXELFNJZ-QMMMGPOBSA-N	315	4666	Norepinephrine	Norepinephrine	40	726	2190384
Hypoxia+TSA+NAM	204.042	INCHIKEY:SFLSHLFXELFNJZ-QMMMGPOBSA-N	236	4666	Norepinephrine	Norepinephrine	40	726	2190384
NAM	181.968	INCHIKEY:SFLSHLFXELFNJZ-QMMMGPOBSA-N	223	4666	Norepinephrine	Norepinephrine	40	726	2190384
TSA	235.576	INCHIKEY:SFLSHLFXELFNJZ-QMMMGPOBSA-N	264	4666	Norepinephrine	Norepinephrine	40	726	2190384
TSA+NAM	211.613	INCHIKEY:SFLSHLFXELFNJZ-QMMMGPOBSA-N	236	4666	Norepinephrine	Norepinephrine	40	726	2190384
Hypoxia	166.615	INCHIKEY:CVSVTCORWBXHQV-UHFFFAOYSA-N	189	5411	Creatine	Creatine	41	706	2538117
Hypoxia+NAM	274.829	INCHIKEY:CVSVTCORWBXHQV-UHFFFAOYSA-N	332	5411	Creatine	Creatine	41	706	2538117
Hypoxia+TSA	385.742	INCHIKEY:CVSVTCORWBXHQV-UHFFFAOYSA-N	438	5411	Creatine	Creatine	41	706	2538117
Hypoxia+TSA+NAM	292.285	INCHIKEY:CVSVTCORWBXHQV-UHFFFAOYSA-N	349	5411	Creatine	Creatine	41	706	2538117
NAM	274.31	INCHIKEY:CVSVTCORWBXHQV-UHFFFAOYSA-N	337	5411	Creatine	Creatine	41	706	2538117
TSA	301.701	INCHIKEY:CVSVTCORWBXHQV-UHFFFAOYSA-N	352	5411	Creatine	Creatine	41	706	2538117
TSA+NAM	301.368	INCHIKEY:CVSVTCORWBXHQV-UHFFFAOYSA-N	341	5411	Creatine	Creatine	41	706	2538117
Hypoxia	99.4162	INCHIKEY:SHGAZHPCJJPHSC-YCNIQYBTSA-N	96	3503	Tretinoin	Tretinoin	42	689	1655190
Hypoxia+NAM	157.382	INCHIKEY:SHGAZHPCJJPHSC-YCNIQYBTSA-N	158	3503	Tretinoin	Tretinoin	42	689	1655190
Hypoxia+TSA	221.755	INCHIKEY:SHGAZHPCJJPHSC-YCNIQYBTSA-N	204	3503	Tretinoin	Tretinoin	42	689	1655190
Hypoxia+TSA+NAM	166.927	INCHIKEY:SHGAZHPCJJPHSC-YCNIQYBTSA-N	159	3503	Tretinoin	Tretinoin	42	689	1655190
NAM	192.014	INCHIKEY:SHGAZHPCJJPHSC-YCNIQYBTSA-N	173	3503	Tretinoin	Tretinoin	42	689	1655190
TSA	193.514	INCHIKEY:SHGAZHPCJJPHSC-YCNIQYBTSA-N	177	3503	Tretinoin	Tretinoin	42	689	1655190
TSA+NAM	201.665	INCHIKEY:SHGAZHPCJJPHSC-YCNIQYBTSA-N	180	3503	Tretinoin	Tretinoin	42	689	1655190
Hypoxia	126.176	INCHIKEY:LUKBXSAWLPMMSZ-OWOJBTEDSA-N	135	4956	Resveratrol	Resveratrol	43	683	2339208
Hypoxia+NAM	203.564	INCHIKEY:LUKBXSAWLPMMSZ-OWOJBTEDSA-N	264	4956	Resveratrol	Resveratrol	43	683	2339208
Hypoxia+TSA	297.008	INCHIKEY:LUKBXSAWLPMMSZ-OWOJBTEDSA-N	364	4956	Resveratrol	Resveratrol	43	683	2339208
Hypoxia+TSA+NAM	231.752	INCHIKEY:LUKBXSAWLPMMSZ-OWOJBTEDSA-N	288	4956	Resveratrol	Resveratrol	43	683	2339208
NAM	237.682	INCHIKEY:LUKBXSAWLPMMSZ-OWOJBTEDSA-N	288	4956	Resveratrol	Resveratrol	43	683	2339208
TSA	245.267	INCHIKEY:LUKBXSAWLPMMSZ-OWOJBTEDSA-N	293	4956	Resveratrol	Resveratrol	43	683	2339208
TSA+NAM	231.439	INCHIKEY:LUKBXSAWLPMMSZ-OWOJBTEDSA-N	279	4956	Resveratrol	Resveratrol	43	683	2339208
Hypoxia	154.216	INCHIKEY:OPTASPLRGRRNAP-UHFFFAOYSA-N	188	5479	Cytosine	Cytosine	44	677	2562444
Hypoxia+NAM	271.715	INCHIKEY:OPTASPLRGRRNAP-UHFFFAOYSA-N	353	5479	Cytosine	Cytosine	44	677	2562444
Hypoxia+TSA	343.216	INCHIKEY:OPTASPLRGRRNAP-UHFFFAOYSA-N	431	5479	Cytosine	Cytosine	44	677	2562444
Hypoxia+TSA+NAM	259.158	INCHIKEY:OPTASPLRGRRNAP-UHFFFAOYSA-N	343	5479	Cytosine	Cytosine	44	677	2562444
NAM	277.402	INCHIKEY:OPTASPLRGRRNAP-UHFFFAOYSA-N	353	5479	Cytosine	Cytosine	44	677	2562444
TSA	261.902	INCHIKEY:OPTASPLRGRRNAP-UHFFFAOYSA-N	345	5479	Cytosine	Cytosine	44	677	2562444
TSA+NAM	292.214	INCHIKEY:OPTASPLRGRRNAP-UHFFFAOYSA-N	353	5479	Cytosine	Cytosine	44	677	2562444
Hypoxia	125.007	INCHIKEY:SNICXCGAKADSCV-JTQLQIEISA-N	161	5314	Nicotine	Nicotine	45	664	2493279
Hypoxia+NAM	195.359	INCHIKEY:SNICXCGAKADSCV-JTQLQIEISA-N	280	5314	Nicotine	Nicotine	45	664	2493279
Hypoxia+TSA	272.989	INCHIKEY:SNICXCGAKADSCV-JTQLQIEISA-N	376	5314	Nicotine	Nicotine	45	664	2493279
Hypoxia+TSA+NAM	206.455	INCHIKEY:SNICXCGAKADSCV-JTQLQIEISA-N	290	5314	Nicotine	Nicotine	45	664	2493279
NAM	199.838	INCHIKEY:SNICXCGAKADSCV-JTQLQIEISA-N	280	5314	Nicotine	Nicotine	45	664	2493279
TSA	226.322	INCHIKEY:SNICXCGAKADSCV-JTQLQIEISA-N	311	5314	Nicotine	Nicotine	45	664	2493279
TSA+NAM	220.872	INCHIKEY:SNICXCGAKADSCV-JTQLQIEISA-N	297	5314	Nicotine	Nicotine	45	664	2493279
Hypoxia	118.616	INCHIKEY:LNBCGLZYLJMGKP-JZGIKJSDSA-N	139	4545	4-[(1R)-2-Amino-1-hydroxyethyl]benzene-1,2-diol;2,3-dihydroxybutanedioic acid;hydrate	2,3-dihydroxybutanedioic acid	46	655	2133621
Hypoxia+NAM	171.831	INCHIKEY:LNBCGLZYLJMGKP-JZGIKJSDSA-N	221	4545	4-[(1R)-2-Amino-1-hydroxyethyl]benzene-1,2-diol;2,3-dihydroxybutanedioic acid;hydrate	2,3-dihydroxybutanedioic acid	46	655	2133621
Hypoxia+TSA	261.354	INCHIKEY:LNBCGLZYLJMGKP-JZGIKJSDSA-N	311	4545	4-[(1R)-2-Amino-1-hydroxyethyl]benzene-1,2-diol;2,3-dihydroxybutanedioic acid;hydrate	2,3-dihydroxybutanedioic acid	46	655	2133621
Hypoxia+TSA+NAM	186.182	INCHIKEY:LNBCGLZYLJMGKP-JZGIKJSDSA-N	231	4545	4-[(1R)-2-Amino-1-hydroxyethyl]benzene-1,2-diol;2,3-dihydroxybutanedioic acid;hydrate	2,3-dihydroxybutanedioic acid	46	655	2133621
NAM	169.426	INCHIKEY:LNBCGLZYLJMGKP-JZGIKJSDSA-N	220	4545	4-[(1R)-2-Amino-1-hydroxyethyl]benzene-1,2-diol;2,3-dihydroxybutanedioic acid;hydrate	2,3-dihydroxybutanedioic acid	46	655	2133621
TSA	212.483	INCHIKEY:LNBCGLZYLJMGKP-JZGIKJSDSA-N	257	4545	4-[(1R)-2-Amino-1-hydroxyethyl]benzene-1,2-diol;2,3-dihydroxybutanedioic acid;hydrate	2,3-dihydroxybutanedioic acid	46	655	2133621
TSA+NAM	194.945	INCHIKEY:LNBCGLZYLJMGKP-JZGIKJSDSA-N	232	4545	4-[(1R)-2-Amino-1-hydroxyethyl]benzene-1,2-diol;2,3-dihydroxybutanedioic acid;hydrate	2,3-dihydroxybutanedioic acid	46	655	2133621
Hypoxia	159.644	INCHIKEY:LRJAGMBMPSXEFP-UDPUMDPQSA-N	269	7506	2-[[[(1R)-1-[[(2R)-2-[3-Acetamido-2-[[[(2R,3S,4R)-3,4-dihydroxy-5-(5-iodo-2,4-dioxopyrimidin-1-yl)oxolan-2-yl]methoxy-hydroxyphosphoryl]oxy-hydroxyphosphoryl]oxy-5-hydroxy-6-(hydroxymethyl)oxan-4-yl]oxypropanoyl]amino]ethyl]-hydroxyphosphoryl]methyl]pentanedioic acid	2-pentanedioic acid	47	655	3495456
Hypoxia+NAM	290.927	INCHIKEY:LRJAGMBMPSXEFP-UDPUMDPQSA-N	498	7506	2-[[[(1R)-1-[[(2R)-2-[3-Acetamido-2-[[[(2R,3S,4R)-3,4-dihydroxy-5-(5-iodo-2,4-dioxopyrimidin-1-yl)oxolan-2-yl]methoxy-hydroxyphosphoryl]oxy-hydroxyphosphoryl]oxy-5-hydroxy-6-(hydroxymethyl)oxan-4-yl]oxypropanoyl]amino]ethyl]-hydroxyphosphoryl]methyl]pentanedioic acid	2-pentanedioic acid	47	655	3495456
Hypoxia+TSA	353.374	INCHIKEY:LRJAGMBMPSXEFP-UDPUMDPQSA-N	609	7506	2-[[[(1R)-1-[[(2R)-2-[3-Acetamido-2-[[[(2R,3S,4R)-3,4-dihydroxy-5-(5-iodo-2,4-dioxopyrimidin-1-yl)oxolan-2-yl]methoxy-hydroxyphosphoryl]oxy-hydroxyphosphoryl]oxy-5-hydroxy-6-(hydroxymethyl)oxan-4-yl]oxypropanoyl]amino]ethyl]-hydroxyphosphoryl]methyl]pentanedioic acid	2-pentanedioic acid	47	655	3495456
Hypoxia+TSA+NAM	279.411	INCHIKEY:LRJAGMBMPSXEFP-UDPUMDPQSA-N	480	7506	2-[[[(1R)-1-[[(2R)-2-[3-Acetamido-2-[[[(2R,3S,4R)-3,4-dihydroxy-5-(5-iodo-2,4-dioxopyrimidin-1-yl)oxolan-2-yl]methoxy-hydroxyphosphoryl]oxy-hydroxyphosphoryl]oxy-5-hydroxy-6-(hydroxymethyl)oxan-4-yl]oxypropanoyl]amino]ethyl]-hydroxyphosphoryl]methyl]pentanedioic acid	2-pentanedioic acid	47	655	3495456
NAM	264.471	INCHIKEY:LRJAGMBMPSXEFP-UDPUMDPQSA-N	452	7506	2-[[[(1R)-1-[[(2R)-2-[3-Acetamido-2-[[[(2R,3S,4R)-3,4-dihydroxy-5-(5-iodo-2,4-dioxopyrimidin-1-yl)oxolan-2-yl]methoxy-hydroxyphosphoryl]oxy-hydroxyphosphoryl]oxy-5-hydroxy-6-(hydroxymethyl)oxan-4-yl]oxypropanoyl]amino]ethyl]-hydroxyphosphoryl]methyl]pentanedioic acid	2-pentanedioic acid	47	655	3495456
TSA	272.949	INCHIKEY:LRJAGMBMPSXEFP-UDPUMDPQSA-N	468	7506	2-[[[(1R)-1-[[(2R)-2-[3-Acetamido-2-[[[(2R,3S,4R)-3,4-dihydroxy-5-(5-iodo-2,4-dioxopyrimidin-1-yl)oxolan-2-yl]methoxy-hydroxyphosphoryl]oxy-hydroxyphosphoryl]oxy-5-hydroxy-6-(hydroxymethyl)oxan-4-yl]oxypropanoyl]amino]ethyl]-hydroxyphosphoryl]methyl]pentanedioic acid	2-pentanedioic acid	47	655	3495456
TSA+NAM	270.472	INCHIKEY:LRJAGMBMPSXEFP-UDPUMDPQSA-N	464	7506	2-[[[(1R)-1-[[(2R)-2-[3-Acetamido-2-[[[(2R,3S,4R)-3,4-dihydroxy-5-(5-iodo-2,4-dioxopyrimidin-1-yl)oxolan-2-yl]methoxy-hydroxyphosphoryl]oxy-hydroxyphosphoryl]oxy-5-hydroxy-6-(hydroxymethyl)oxan-4-yl]oxypropanoyl]amino]ethyl]-hydroxyphosphoryl]methyl]pentanedioic acid	2-pentanedioic acid	47	655	3495456
Hypoxia	118.899	INCHIKEY:RTKIYFITIVXBLE-QEQCGCAPSA-N	141	4805	Trichostatin A	Trichostatin A	48	651	2263365
Hypoxia+NAM	175.239	INCHIKEY:RTKIYFITIVXBLE-QEQCGCAPSA-N	239	4805	Trichostatin A	Trichostatin A	48	651	2263365
Hypoxia+TSA	255.846	INCHIKEY:RTKIYFITIVXBLE-QEQCGCAPSA-N	326	4805	Trichostatin A	Trichostatin A	48	651	2263365
Hypoxia+TSA+NAM	197.905	INCHIKEY:RTKIYFITIVXBLE-QEQCGCAPSA-N	253	4805	Trichostatin A	Trichostatin A	48	651	2263365
NAM	205.089	INCHIKEY:RTKIYFITIVXBLE-QEQCGCAPSA-N	243	4805	Trichostatin A	Trichostatin A	48	651	2263365
TSA	237.273	INCHIKEY:RTKIYFITIVXBLE-QEQCGCAPSA-N	282	4805	Trichostatin A	Trichostatin A	48	651	2263365
TSA+NAM	217.194	INCHIKEY:RTKIYFITIVXBLE-QEQCGCAPSA-N	268	4805	Trichostatin A	Trichostatin A	48	651	2263365
Hypoxia	167.952	INCHIKEY:VJJPUSNTGOMMGY-MRVIYFEKSA-N	161	4684	Etoposide	Etoposide	49	649	2209464
Hypoxia+NAM	241.011	INCHIKEY:VJJPUSNTGOMMGY-MRVIYFEKSA-N	302	4684	Etoposide	Etoposide	49	649	2209464
Hypoxia+TSA	346.628	INCHIKEY:VJJPUSNTGOMMGY-MRVIYFEKSA-N	385	4684	Etoposide	Etoposide	49	649	2209464
Hypoxia+TSA+NAM	252.757	INCHIKEY:VJJPUSNTGOMMGY-MRVIYFEKSA-N	303	4684	Etoposide	Etoposide	49	649	2209464
NAM	273.802	INCHIKEY:VJJPUSNTGOMMGY-MRVIYFEKSA-N	313	4684	Etoposide	Etoposide	49	649	2209464
TSA	278.824	INCHIKEY:VJJPUSNTGOMMGY-MRVIYFEKSA-N	316	4684	Etoposide	Etoposide	49	649	2209464
TSA+NAM	289.787	INCHIKEY:VJJPUSNTGOMMGY-MRVIYFEKSA-N	323	4684	Etoposide	Etoposide	49	649	2209464
Hypoxia	114.794	INCHIKEY:TZBJGXHYKVUXJN-UHFFFAOYSA-N	129	4381	Genistein	Genistein	50	649	2062071
Hypoxia+NAM	178.937	INCHIKEY:TZBJGXHYKVUXJN-UHFFFAOYSA-N	232	4381	Genistein	Genistein	50	649	2062071
Hypoxia+TSA	243.677	INCHIKEY:TZBJGXHYKVUXJN-UHFFFAOYSA-N	300	4381	Genistein	Genistein	50	649	2062071
Hypoxia+TSA+NAM	184.525	INCHIKEY:TZBJGXHYKVUXJN-UHFFFAOYSA-N	239	4381	Genistein	Genistein	50	649	2062071
NAM	175.291	INCHIKEY:TZBJGXHYKVUXJN-UHFFFAOYSA-N	220	4381	Genistein	Genistein	50	649	2062071
TSA	208.57	INCHIKEY:TZBJGXHYKVUXJN-UHFFFAOYSA-N	250	4381	Genistein	Genistein	50	649	2062071
TSA+NAM	192.817	INCHIKEY:TZBJGXHYKVUXJN-UHFFFAOYSA-N	229	4381	Genistein	Genistein	50	649	2062071
Hypoxia	117.073	INCHIKEY:ZPUCINDJVBIVPJ-LJISPDSOSA-N	138	4627	Cocaine	Cocaine	51	642	2167488
Hypoxia+NAM	172.98	INCHIKEY:ZPUCINDJVBIVPJ-LJISPDSOSA-N	235	4627	Cocaine	Cocaine	51	642	2167488
Hypoxia+TSA	242.037	INCHIKEY:ZPUCINDJVBIVPJ-LJISPDSOSA-N	302	4627	Cocaine	Cocaine	51	642	2167488
Hypoxia+TSA+NAM	199.141	INCHIKEY:ZPUCINDJVBIVPJ-LJISPDSOSA-N	254	4627	Cocaine	Cocaine	51	642	2167488
NAM	178.292	INCHIKEY:ZPUCINDJVBIVPJ-LJISPDSOSA-N	230	4627	Cocaine	Cocaine	51	642	2167488
TSA	204.165	INCHIKEY:ZPUCINDJVBIVPJ-LJISPDSOSA-N	249	4627	Cocaine	Cocaine	51	642	2167488
TSA+NAM	197.359	INCHIKEY:ZPUCINDJVBIVPJ-LJISPDSOSA-N	246	4627	Cocaine	Cocaine	51	642	2167488
Hypoxia	105.227	INCHIKEY:OMFXVFTZEKFJBZ-HJTSIMOOSA-N	130	4306	Corticosterone	Corticosterone	52	629	2027727
Hypoxia+NAM	166.955	INCHIKEY:OMFXVFTZEKFJBZ-HJTSIMOOSA-N	223	4306	Corticosterone	Corticosterone	52	629	2027727
Hypoxia+TSA	231.763	INCHIKEY:OMFXVFTZEKFJBZ-HJTSIMOOSA-N	289	4306	Corticosterone	Corticosterone	52	629	2027727
Hypoxia+TSA+NAM	174.802	INCHIKEY:OMFXVFTZEKFJBZ-HJTSIMOOSA-N	222	4306	Corticosterone	Corticosterone	52	629	2027727
NAM	164.373	INCHIKEY:OMFXVFTZEKFJBZ-HJTSIMOOSA-N	210	4306	Corticosterone	Corticosterone	52	629	2027727
TSA	200.487	INCHIKEY:OMFXVFTZEKFJBZ-HJTSIMOOSA-N	256	4306	Corticosterone	Corticosterone	52	629	2027727
TSA+NAM	186.998	INCHIKEY:OMFXVFTZEKFJBZ-HJTSIMOOSA-N	229	4306	Corticosterone	Corticosterone	52	629	2027727
Hypoxia	101.357	INCHIKEY:JYGXADMDTFJGBT-VWUMJDOOSA-N	110	3544	Hydrocortisone	Hydrocortisone	53	620	1663299
Hypoxia+NAM	149.114	INCHIKEY:JYGXADMDTFJGBT-VWUMJDOOSA-N	171	3544	Hydrocortisone	Hydrocortisone	53	620	1663299
Hypoxia+TSA	203.11	INCHIKEY:JYGXADMDTFJGBT-VWUMJDOOSA-N	229	3544	Hydrocortisone	Hydrocortisone	53	620	1663299
Hypoxia+TSA+NAM	166.188	INCHIKEY:JYGXADMDTFJGBT-VWUMJDOOSA-N	190	3544	Hydrocortisone	Hydrocortisone	53	620	1663299
NAM	143.231	INCHIKEY:JYGXADMDTFJGBT-VWUMJDOOSA-N	167	3544	Hydrocortisone	Hydrocortisone	53	620	1663299
TSA	173.057	INCHIKEY:JYGXADMDTFJGBT-VWUMJDOOSA-N	195	3544	Hydrocortisone	Hydrocortisone	53	620	1663299
TSA+NAM	171.297	INCHIKEY:JYGXADMDTFJGBT-VWUMJDOOSA-N	180	3544	Hydrocortisone	Hydrocortisone	53	620	1663299
Hypoxia	106.624	INCHIKEY:BTCSSZJGUNDROE-UHFFFAOYSA-N	110	3967	gamma-Aminobutyric acid gamma-Aminobutyrate	gamma-Aminobutyric acid gamma-Aminobutyrate	54	614	1863162
Hypoxia+NAM	152.075	INCHIKEY:BTCSSZJGUNDROE-UHFFFAOYSA-N	179	3967	gamma-Aminobutyric acid gamma-Aminobutyrate	gamma-Aminobutyric acid gamma-Aminobutyrate	54	614	1863162
Hypoxia+TSA	228.408	INCHIKEY:BTCSSZJGUNDROE-UHFFFAOYSA-N	240	3967	gamma-Aminobutyric acid gamma-Aminobutyrate	gamma-Aminobutyric acid gamma-Aminobutyrate	54	614	1863162
Hypoxia+TSA+NAM	162.456	INCHIKEY:BTCSSZJGUNDROE-UHFFFAOYSA-N	180	3967	gamma-Aminobutyric acid gamma-Aminobutyrate	gamma-Aminobutyric acid gamma-Aminobutyrate	54	614	1863162
NAM	140.777	INCHIKEY:BTCSSZJGUNDROE-UHFFFAOYSA-N	164	3967	gamma-Aminobutyric acid gamma-Aminobutyrate	gamma-Aminobutyric acid gamma-Aminobutyrate	54	614	1863162
TSA	191.182	INCHIKEY:BTCSSZJGUNDROE-UHFFFAOYSA-N	202	3967	gamma-Aminobutyric acid gamma-Aminobutyrate	gamma-Aminobutyric acid gamma-Aminobutyrate	54	614	1863162
TSA+NAM	179.408	INCHIKEY:BTCSSZJGUNDROE-UHFFFAOYSA-N	182	3967	gamma-Aminobutyric acid gamma-Aminobutyrate	gamma-Aminobutyric acid gamma-Aminobutyrate	54	614	1863162
Hypoxia	129.74	INCHIKEY:DRLFMBDRBRZALE-UHFFFAOYSA-N	141	4514	Melatonin	Melatonin	55	612	2126943
Hypoxia+NAM	198.125	INCHIKEY:DRLFMBDRBRZALE-UHFFFAOYSA-N	257	4514	Melatonin	Melatonin	55	612	2126943
Hypoxia+TSA	271.846	INCHIKEY:DRLFMBDRBRZALE-UHFFFAOYSA-N	336	4514	Melatonin	Melatonin	55	612	2126943
Hypoxia+TSA+NAM	206.174	INCHIKEY:DRLFMBDRBRZALE-UHFFFAOYSA-N	268	4514	Melatonin	Melatonin	55	612	2126943
NAM	204.502	INCHIKEY:DRLFMBDRBRZALE-UHFFFAOYSA-N	258	4514	Melatonin	Melatonin	55	612	2126943
TSA	213.811	INCHIKEY:DRLFMBDRBRZALE-UHFFFAOYSA-N	269	4514	Melatonin	Melatonin	55	612	2126943
TSA+NAM	215.467	INCHIKEY:DRLFMBDRBRZALE-UHFFFAOYSA-N	268	4514	Melatonin	Melatonin	55	612	2126943
Hypoxia	123.431	INCHIKEY:KTUFNOKKBVMGRW-UHFFFAOYSA-N	131	4188	Imatinib	Imatinib	56	609	1980504
Hypoxia+NAM	169.205	INCHIKEY:KTUFNOKKBVMGRW-UHFFFAOYSA-N	221	4188	Imatinib	Imatinib	56	609	1980504
Hypoxia+TSA	243.674	INCHIKEY:KTUFNOKKBVMGRW-UHFFFAOYSA-N	292	4188	Imatinib	Imatinib	56	609	1980504
Hypoxia+TSA+NAM	181.384	INCHIKEY:KTUFNOKKBVMGRW-UHFFFAOYSA-N	229	4188	Imatinib	Imatinib	56	609	1980504
NAM	183.646	INCHIKEY:KTUFNOKKBVMGRW-UHFFFAOYSA-N	227	4188	Imatinib	Imatinib	56	609	1980504
TSA	211.868	INCHIKEY:KTUFNOKKBVMGRW-UHFFFAOYSA-N	241	4188	Imatinib	Imatinib	56	609	1980504
TSA+NAM	199.488	INCHIKEY:KTUFNOKKBVMGRW-UHFFFAOYSA-N	233	4188	Imatinib	Imatinib	56	609	1980504
Hypoxia	117.777	INCHIKEY:RYYVLZVUVIJVGH-UHFFFAOYSA-N	143	4485	Caffeine	Caffeine	57	604	2109771
Hypoxia+NAM	183.019	INCHIKEY:RYYVLZVUVIJVGH-UHFFFAOYSA-N	245	4485	Caffeine	Caffeine	57	604	2109771
Hypoxia+TSA	255.49	INCHIKEY:RYYVLZVUVIJVGH-UHFFFAOYSA-N	318	4485	Caffeine	Caffeine	57	604	2109771
Hypoxia+TSA+NAM	185.529	INCHIKEY:RYYVLZVUVIJVGH-UHFFFAOYSA-N	243	4485	Caffeine	Caffeine	57	604	2109771
NAM	191.712	INCHIKEY:RYYVLZVUVIJVGH-UHFFFAOYSA-N	254	4485	Caffeine	Caffeine	57	604	2109771
TSA	202.622	INCHIKEY:RYYVLZVUVIJVGH-UHFFFAOYSA-N	263	4485	Caffeine	Caffeine	57	604	2109771
TSA+NAM	193.448	INCHIKEY:RYYVLZVUVIJVGH-UHFFFAOYSA-N	249	4485	Caffeine	Caffeine	57	604	2109771
Hypoxia	112.568	INCHIKEY:CMSMOCZEIVJLDB-UHFFFAOYSA-N	140	4633	Cyclophosphamide	Cyclophosphamide	58	603	2170350
Hypoxia+NAM	172.544	INCHIKEY:CMSMOCZEIVJLDB-UHFFFAOYSA-N	245	4633	Cyclophosphamide	Cyclophosphamide	58	603	2170350
Hypoxia+TSA	244.107	INCHIKEY:CMSMOCZEIVJLDB-UHFFFAOYSA-N	321	4633	Cyclophosphamide	Cyclophosphamide	58	603	2170350
Hypoxia+TSA+NAM	175.522	INCHIKEY:CMSMOCZEIVJLDB-UHFFFAOYSA-N	234	4633	Cyclophosphamide	Cyclophosphamide	58	603	2170350
NAM	172.615	INCHIKEY:CMSMOCZEIVJLDB-UHFFFAOYSA-N	236	4633	Cyclophosphamide	Cyclophosphamide	58	603	2170350
TSA	189.652	INCHIKEY:CMSMOCZEIVJLDB-UHFFFAOYSA-N	250	4633	Cyclophosphamide	Cyclophosphamide	58	603	2170350
TSA+NAM	191.406	INCHIKEY:CMSMOCZEIVJLDB-UHFFFAOYSA-N	244	4633	Cyclophosphamide	Cyclophosphamide	58	603	2170350
Hypoxia	112.296	INCHIKEY:PWOQRKCAHTVFLB-UHFFFAOYSA-N	140	4633	Cyclophosphamide monohydrate	Cyclophosphamide monohydrate	59	602	2170350
Hypoxia+NAM	172.544	INCHIKEY:PWOQRKCAHTVFLB-UHFFFAOYSA-N	245	4633	Cyclophosphamide monohydrate	Cyclophosphamide monohydrate	59	602	2170350
Hypoxia+TSA	243.834	INCHIKEY:PWOQRKCAHTVFLB-UHFFFAOYSA-N	321	4633	Cyclophosphamide monohydrate	Cyclophosphamide monohydrate	59	602	2170350
Hypoxia+TSA+NAM	175.452	INCHIKEY:PWOQRKCAHTVFLB-UHFFFAOYSA-N	234	4633	Cyclophosphamide monohydrate	Cyclophosphamide monohydrate	59	602	2170350
NAM	172.545	INCHIKEY:PWOQRKCAHTVFLB-UHFFFAOYSA-N	236	4633	Cyclophosphamide monohydrate	Cyclophosphamide monohydrate	59	602	2170350
TSA	189.582	INCHIKEY:PWOQRKCAHTVFLB-UHFFFAOYSA-N	250	4633	Cyclophosphamide monohydrate	Cyclophosphamide monohydrate	59	602	2170350
TSA+NAM	191.336	INCHIKEY:PWOQRKCAHTVFLB-UHFFFAOYSA-N	244	4633	Cyclophosphamide monohydrate	Cyclophosphamide monohydrate	59	602	2170350
Hypoxia	134.396	INCHIKEY:REFJWTPEDVJJIY-UHFFFAOYSA-N	144	4164	Quercetin	Quercetin	60	602	1959516
Hypoxia+NAM	185.549	INCHIKEY:REFJWTPEDVJJIY-UHFFFAOYSA-N	235	4164	Quercetin	Quercetin	60	602	1959516
Hypoxia+TSA	269.891	INCHIKEY:REFJWTPEDVJJIY-UHFFFAOYSA-N	315	4164	Quercetin	Quercetin	60	602	1959516
Hypoxia+TSA+NAM	202.989	INCHIKEY:REFJWTPEDVJJIY-UHFFFAOYSA-N	240	4164	Quercetin	Quercetin	60	602	1959516
NAM	208.816	INCHIKEY:REFJWTPEDVJJIY-UHFFFAOYSA-N	246	4164	Quercetin	Quercetin	60	602	1959516
TSA	209.058	INCHIKEY:REFJWTPEDVJJIY-UHFFFAOYSA-N	238	4164	Quercetin	Quercetin	60	602	1959516
TSA+NAM	210.142	INCHIKEY:REFJWTPEDVJJIY-UHFFFAOYSA-N	243	4164	Quercetin	Quercetin	60	602	1959516
Hypoxia	121.505	INCHIKEY:SDUQYLNIPVEERB-QPPQHZFASA-N	137	4416	Gemcitabine	Gemcitabine	61	596	2079243
Hypoxia+NAM	169.197	INCHIKEY:SDUQYLNIPVEERB-QPPQHZFASA-N	227	4416	Gemcitabine	Gemcitabine	61	596	2079243
Hypoxia+TSA	240.867	INCHIKEY:SDUQYLNIPVEERB-QPPQHZFASA-N	305	4416	Gemcitabine	Gemcitabine	61	596	2079243
Hypoxia+TSA+NAM	176.758	INCHIKEY:SDUQYLNIPVEERB-QPPQHZFASA-N	235	4416	Gemcitabine	Gemcitabine	61	596	2079243
NAM	187.604	INCHIKEY:SDUQYLNIPVEERB-QPPQHZFASA-N	239	4416	Gemcitabine	Gemcitabine	61	596	2079243
TSA	199.07	INCHIKEY:SDUQYLNIPVEERB-QPPQHZFASA-N	250	4416	Gemcitabine	Gemcitabine	61	596	2079243
TSA+NAM	198.616	INCHIKEY:SDUQYLNIPVEERB-QPPQHZFASA-N	240	4416	Gemcitabine	Gemcitabine	61	596	2079243
Hypoxia	157.603	INCHIKEY:JPVYNHNXODAKFH-UHFFFAOYSA-N	221	6214	Cupric ion	Cupric ion	62	596	2910654
Hypoxia+NAM	272.773	INCHIKEY:JPVYNHNXODAKFH-UHFFFAOYSA-N	418	6214	Cupric ion	Cupric ion	62	596	2910654
Hypoxia+TSA	348.467	INCHIKEY:JPVYNHNXODAKFH-UHFFFAOYSA-N	535	6214	Cupric ion	Cupric ion	62	596	2910654
Hypoxia+TSA+NAM	275.816	INCHIKEY:JPVYNHNXODAKFH-UHFFFAOYSA-N	419	6214	Cupric ion	Cupric ion	62	596	2910654
NAM	269.432	INCHIKEY:JPVYNHNXODAKFH-UHFFFAOYSA-N	415	6214	Cupric ion	Cupric ion	62	596	2910654
TSA	265.703	INCHIKEY:JPVYNHNXODAKFH-UHFFFAOYSA-N	401	6214	Cupric ion	Cupric ion	62	596	2910654
TSA+NAM	263.012	INCHIKEY:JPVYNHNXODAKFH-UHFFFAOYSA-N	397	6214	Cupric ion	Cupric ion	62	596	2910654
Hypoxia	99.1648	INCHIKEY:PQSUYGKTWSAVDQ-ZVIOFETBSA-N	127	4186	Aldosterone	Aldosterone	63	590	1973826
Hypoxia+NAM	158.234	INCHIKEY:PQSUYGKTWSAVDQ-ZVIOFETBSA-N	220	4186	Aldosterone	Aldosterone	63	590	1973826
Hypoxia+TSA	234.296	INCHIKEY:PQSUYGKTWSAVDQ-ZVIOFETBSA-N	305	4186	Aldosterone	Aldosterone	63	590	1973826
Hypoxia+TSA+NAM	162.526	INCHIKEY:PQSUYGKTWSAVDQ-ZVIOFETBSA-N	236	4186	Aldosterone	Aldosterone	63	590	1973826
NAM	155.541	INCHIKEY:PQSUYGKTWSAVDQ-ZVIOFETBSA-N	211	4186	Aldosterone	Aldosterone	63	590	1973826
TSA	180.555	INCHIKEY:PQSUYGKTWSAVDQ-ZVIOFETBSA-N	249	4186	Aldosterone	Aldosterone	63	590	1973826
TSA+NAM	172.281	INCHIKEY:PQSUYGKTWSAVDQ-ZVIOFETBSA-N	223	4186	Aldosterone	Aldosterone	63	590	1973826
Hypoxia	111.415	INCHIKEY:FBOZXECLQNJBKD-ZDUSSCGKSA-N	144	4562	Methotrexate	Methotrexate	64	584	2139822
Hypoxia+NAM	184.256	INCHIKEY:FBOZXECLQNJBKD-ZDUSSCGKSA-N	258	4562	Methotrexate	Methotrexate	64	584	2139822
Hypoxia+TSA	258.555	INCHIKEY:FBOZXECLQNJBKD-ZDUSSCGKSA-N	340	4562	Methotrexate	Methotrexate	64	584	2139822
Hypoxia+TSA+NAM	195.698	INCHIKEY:FBOZXECLQNJBKD-ZDUSSCGKSA-N	268	4562	Methotrexate	Methotrexate	64	584	2139822
NAM	181.478	INCHIKEY:FBOZXECLQNJBKD-ZDUSSCGKSA-N	254	4562	Methotrexate	Methotrexate	64	584	2139822
TSA	206.604	INCHIKEY:FBOZXECLQNJBKD-ZDUSSCGKSA-N	281	4562	Methotrexate	Methotrexate	64	584	2139822
TSA+NAM	201.317	INCHIKEY:FBOZXECLQNJBKD-ZDUSSCGKSA-N	265	4562	Methotrexate	Methotrexate	64	584	2139822
Hypoxia	111.365	INCHIKEY:XZWYZXLIPXDOLR-UHFFFAOYSA-N	140	4351	Metformin	Metformin	65	579	2050623
Hypoxia+NAM	181.17	INCHIKEY:XZWYZXLIPXDOLR-UHFFFAOYSA-N	252	4351	Metformin	Metformin	65	579	2050623
Hypoxia+TSA	238.293	INCHIKEY:XZWYZXLIPXDOLR-UHFFFAOYSA-N	317	4351	Metformin	Metformin	65	579	2050623
Hypoxia+TSA+NAM	195.375	INCHIKEY:XZWYZXLIPXDOLR-UHFFFAOYSA-N	267	4351	Metformin	Metformin	65	579	2050623
NAM	176.018	INCHIKEY:XZWYZXLIPXDOLR-UHFFFAOYSA-N	232	4351	Metformin	Metformin	65	579	2050623
TSA	207.791	INCHIKEY:XZWYZXLIPXDOLR-UHFFFAOYSA-N	277	4351	Metformin	Metformin	65	579	2050623
TSA+NAM	193.331	INCHIKEY:XZWYZXLIPXDOLR-UHFFFAOYSA-N	259	4351	Metformin	Metformin	65	579	2050623
Hypoxia	88.5833	INCHIKEY:BQJCRHHNABKAKU-KBQPJGBKSA-N	111	4179	Morphine	Morphine	66	579	1965717
Hypoxia+NAM	154.414	INCHIKEY:BQJCRHHNABKAKU-KBQPJGBKSA-N	214	4179	Morphine	Morphine	66	579	1965717
Hypoxia+TSA	193.671	INCHIKEY:BQJCRHHNABKAKU-KBQPJGBKSA-N	245	4179	Morphine	Morphine	66	579	1965717
Hypoxia+TSA+NAM	159.721	INCHIKEY:BQJCRHHNABKAKU-KBQPJGBKSA-N	208	4179	Morphine	Morphine	66	579	1965717
NAM	139.886	INCHIKEY:BQJCRHHNABKAKU-KBQPJGBKSA-N	187	4179	Morphine	Morphine	66	579	1965717
TSA	170.521	INCHIKEY:BQJCRHHNABKAKU-KBQPJGBKSA-N	207	4179	Morphine	Morphine	66	579	1965717
TSA+NAM	164.881	INCHIKEY:BQJCRHHNABKAKU-KBQPJGBKSA-N	206	4179	Morphine	Morphine	66	579	1965717
Hypoxia	133.82	INCHIKEY:MWWSFMDVAYGXBV-RUELKSSGSA-N	94	2898	Doxorubicin Hydrochloride (7S,9S)-7-[(2R,4S,5S,6S)-4-Amino-5-hydroxy-6-methyloxan-2-yl]oxy-6,9,11-trihydroxy-9-(2-hydroxyacetyl)-4-methoxy-8,10-dihydro-7H-tetracene-5,12-dione;hydron;chloride [(2S,3S,4S,6R)-3-Hydroxy-2-methyl-6-[[(1S,3S)-3,5,12-trihydroxy-3-(2-hydroxyacetyl)-10-methoxy-6,11-dioxo-2,4-dihydro-1H-tetracen-1-yl]oxy]oxan-4-yl]azanium;chloride	Doxorubicin Hydrochloride azanium;chloride	67	569	1371375
Hypoxia+NAM	169.029	INCHIKEY:MWWSFMDVAYGXBV-RUELKSSGSA-N	155	2898	Doxorubicin Hydrochloride (7S,9S)-7-[(2R,4S,5S,6S)-4-Amino-5-hydroxy-6-methyloxan-2-yl]oxy-6,9,11-trihydroxy-9-(2-hydroxyacetyl)-4-methoxy-8,10-dihydro-7H-tetracene-5,12-dione;hydron;chloride [(2S,3S,4S,6R)-3-Hydroxy-2-methyl-6-[[(1S,3S)-3,5,12-trihydroxy-3-(2-hydroxyacetyl)-10-methoxy-6,11-dioxo-2,4-dihydro-1H-tetracen-1-yl]oxy]oxan-4-yl]azanium;chloride	Doxorubicin Hydrochloride azanium;chloride	67	569	1371375
Hypoxia+TSA	275.255	INCHIKEY:MWWSFMDVAYGXBV-RUELKSSGSA-N	223	2898	Doxorubicin Hydrochloride (7S,9S)-7-[(2R,4S,5S,6S)-4-Amino-5-hydroxy-6-methyloxan-2-yl]oxy-6,9,11-trihydroxy-9-(2-hydroxyacetyl)-4-methoxy-8,10-dihydro-7H-tetracene-5,12-dione;hydron;chloride [(2S,3S,4S,6R)-3-Hydroxy-2-methyl-6-[[(1S,3S)-3,5,12-trihydroxy-3-(2-hydroxyacetyl)-10-methoxy-6,11-dioxo-2,4-dihydro-1H-tetracen-1-yl]oxy]oxan-4-yl]azanium;chloride	Doxorubicin Hydrochloride azanium;chloride	67	569	1371375
Hypoxia+TSA+NAM	191.185	INCHIKEY:MWWSFMDVAYGXBV-RUELKSSGSA-N	169	2898	Doxorubicin Hydrochloride (7S,9S)-7-[(2R,4S,5S,6S)-4-Amino-5-hydroxy-6-methyloxan-2-yl]oxy-6,9,11-trihydroxy-9-(2-hydroxyacetyl)-4-methoxy-8,10-dihydro-7H-tetracene-5,12-dione;hydron;chloride [(2S,3S,4S,6R)-3-Hydroxy-2-methyl-6-[[(1S,3S)-3,5,12-trihydroxy-3-(2-hydroxyacetyl)-10-methoxy-6,11-dioxo-2,4-dihydro-1H-tetracen-1-yl]oxy]oxan-4-yl]azanium;chloride	Doxorubicin Hydrochloride azanium;chloride	67	569	1371375
NAM	186.483	INCHIKEY:MWWSFMDVAYGXBV-RUELKSSGSA-N	152	2898	Doxorubicin Hydrochloride (7S,9S)-7-[(2R,4S,5S,6S)-4-Amino-5-hydroxy-6-methyloxan-2-yl]oxy-6,9,11-trihydroxy-9-(2-hydroxyacetyl)-4-methoxy-8,10-dihydro-7H-tetracene-5,12-dione;hydron;chloride [(2S,3S,4S,6R)-3-Hydroxy-2-methyl-6-[[(1S,3S)-3,5,12-trihydroxy-3-(2-hydroxyacetyl)-10-methoxy-6,11-dioxo-2,4-dihydro-1H-tetracen-1-yl]oxy]oxan-4-yl]azanium;chloride	Doxorubicin Hydrochloride azanium;chloride	67	569	1371375
TSA	218.832	INCHIKEY:MWWSFMDVAYGXBV-RUELKSSGSA-N	178	2898	Doxorubicin Hydrochloride (7S,9S)-7-[(2R,4S,5S,6S)-4-Amino-5-hydroxy-6-methyloxan-2-yl]oxy-6,9,11-trihydroxy-9-(2-hydroxyacetyl)-4-methoxy-8,10-dihydro-7H-tetracene-5,12-dione;hydron;chloride [(2S,3S,4S,6R)-3-Hydroxy-2-methyl-6-[[(1S,3S)-3,5,12-trihydroxy-3-(2-hydroxyacetyl)-10-methoxy-6,11-dioxo-2,4-dihydro-1H-tetracen-1-yl]oxy]oxan-4-yl]azanium;chloride	Doxorubicin Hydrochloride azanium;chloride	67	569	1371375
TSA+NAM	221.391	INCHIKEY:MWWSFMDVAYGXBV-RUELKSSGSA-N	176	2898	Doxorubicin Hydrochloride (7S,9S)-7-[(2R,4S,5S,6S)-4-Amino-5-hydroxy-6-methyloxan-2-yl]oxy-6,9,11-trihydroxy-9-(2-hydroxyacetyl)-4-methoxy-8,10-dihydro-7H-tetracene-5,12-dione;hydron;chloride [(2S,3S,4S,6R)-3-Hydroxy-2-methyl-6-[[(1S,3S)-3,5,12-trihydroxy-3-(2-hydroxyacetyl)-10-methoxy-6,11-dioxo-2,4-dihydro-1H-tetracen-1-yl]oxy]oxan-4-yl]azanium;chloride	Doxorubicin Hydrochloride azanium;chloride	67	569	1371375
Hypoxia	77.3734	INCHIKEY:NHXLMOGPVYXJNR-ATOGVRKGSA-N	103	4278	Somatostatin (4R,7S,10S,13S,16S,19S,22S,25S,28S,31S,34S,37R)-19,34-Bis(4-aminobutyl)-37-[[2-[[(2S)-2-amino-1-hydroxypropylidene]amino]-1-hydroxyethylidene]amino]-13,25,28-tribenzyl-6,9,12,15,18,21,24,27,30,33,36-undecahydroxy-10,16-bis[(1R)-1-hydroxyethyl]-31-(2-hydroxy-2-iminoethyl)-7-(hydroxymethyl)-22-(1H-indol-3-ylmethyl)-1,2-dithia-5,8,11,14,17,20,23,26,29,32,35-undecazacyclooctatriaconta-5,…	Somatostatin	68	566	2007693
Hypoxia+NAM	139.38	INCHIKEY:NHXLMOGPVYXJNR-ATOGVRKGSA-N	208	4278	Somatostatin (4R,7S,10S,13S,16S,19S,22S,25S,28S,31S,34S,37R)-19,34-Bis(4-aminobutyl)-37-[[2-[[(2S)-2-amino-1-hydroxypropylidene]amino]-1-hydroxyethylidene]amino]-13,25,28-tribenzyl-6,9,12,15,18,21,24,27,30,33,36-undecahydroxy-10,16-bis[(1R)-1-hydroxyethyl]-31-(2-hydroxy-2-iminoethyl)-7-(hydroxymethyl)-22-(1H-indol-3-ylmethyl)-1,2-dithia-5,8,11,14,17,20,23,26,29,32,35-undecazacyclooctatriaconta-5,…	Somatostatin	68	566	2007693
Hypoxia+TSA	196.82	INCHIKEY:NHXLMOGPVYXJNR-ATOGVRKGSA-N	272	4278	Somatostatin (4R,7S,10S,13S,16S,19S,22S,25S,28S,31S,34S,37R)-19,34-Bis(4-aminobutyl)-37-[[2-[[(2S)-2-amino-1-hydroxypropylidene]amino]-1-hydroxyethylidene]amino]-13,25,28-tribenzyl-6,9,12,15,18,21,24,27,30,33,36-undecahydroxy-10,16-bis[(1R)-1-hydroxyethyl]-31-(2-hydroxy-2-iminoethyl)-7-(hydroxymethyl)-22-(1H-indol-3-ylmethyl)-1,2-dithia-5,8,11,14,17,20,23,26,29,32,35-undecazacyclooctatriaconta-5,…	Somatostatin	68	566	2007693
Hypoxia+TSA+NAM	156.46	INCHIKEY:NHXLMOGPVYXJNR-ATOGVRKGSA-N	225	4278	Somatostatin (4R,7S,10S,13S,16S,19S,22S,25S,28S,31S,34S,37R)-19,34-Bis(4-aminobutyl)-37-[[2-[[(2S)-2-amino-1-hydroxypropylidene]amino]-1-hydroxyethylidene]amino]-13,25,28-tribenzyl-6,9,12,15,18,21,24,27,30,33,36-undecahydroxy-10,16-bis[(1R)-1-hydroxyethyl]-31-(2-hydroxy-2-iminoethyl)-7-(hydroxymethyl)-22-(1H-indol-3-ylmethyl)-1,2-dithia-5,8,11,14,17,20,23,26,29,32,35-undecazacyclooctatriaconta-5,…	Somatostatin	68	566	2007693
NAM	138.881	INCHIKEY:NHXLMOGPVYXJNR-ATOGVRKGSA-N	194	4278	Somatostatin (4R,7S,10S,13S,16S,19S,22S,25S,28S,31S,34S,37R)-19,34-Bis(4-aminobutyl)-37-[[2-[[(2S)-2-amino-1-hydroxypropylidene]amino]-1-hydroxyethylidene]amino]-13,25,28-tribenzyl-6,9,12,15,18,21,24,27,30,33,36-undecahydroxy-10,16-bis[(1R)-1-hydroxyethyl]-31-(2-hydroxy-2-iminoethyl)-7-(hydroxymethyl)-22-(1H-indol-3-ylmethyl)-1,2-dithia-5,8,11,14,17,20,23,26,29,32,35-undecazacyclooctatriaconta-5,…	Somatostatin	68	566	2007693
TSA	171.601	INCHIKEY:NHXLMOGPVYXJNR-ATOGVRKGSA-N	241	4278	Somatostatin (4R,7S,10S,13S,16S,19S,22S,25S,28S,31S,34S,37R)-19,34-Bis(4-aminobutyl)-37-[[2-[[(2S)-2-amino-1-hydroxypropylidene]amino]-1-hydroxyethylidene]amino]-13,25,28-tribenzyl-6,9,12,15,18,21,24,27,30,33,36-undecahydroxy-10,16-bis[(1R)-1-hydroxyethyl]-31-(2-hydroxy-2-iminoethyl)-7-(hydroxymethyl)-22-(1H-indol-3-ylmethyl)-1,2-dithia-5,8,11,14,17,20,23,26,29,32,35-undecazacyclooctatriaconta-5,…	Somatostatin	68	566	2007693
TSA+NAM	160.259	INCHIKEY:NHXLMOGPVYXJNR-ATOGVRKGSA-N	217	4278	Somatostatin (4R,7S,10S,13S,16S,19S,22S,25S,28S,31S,34S,37R)-19,34-Bis(4-aminobutyl)-37-[[2-[[(2S)-2-amino-1-hydroxypropylidene]amino]-1-hydroxyethylidene]amino]-13,25,28-tribenzyl-6,9,12,15,18,21,24,27,30,33,36-undecahydroxy-10,16-bis[(1R)-1-hydroxyethyl]-31-(2-hydroxy-2-iminoethyl)-7-(hydroxymethyl)-22-(1H-indol-3-ylmethyl)-1,2-dithia-5,8,11,14,17,20,23,26,29,32,35-undecazacyclooctatriaconta-5,…	Somatostatin	68	566	2007693
Hypoxia	76.8732	INCHIKEY:ZUBDGKVDJUIMQQ-UBFCDGJISA-N	82	3320	Endothelin	Endothelin	69	564	1557405
Hypoxia+NAM	129.462	INCHIKEY:ZUBDGKVDJUIMQQ-UBFCDGJISA-N	159	3320	Endothelin	Endothelin	69	564	1557405
Hypoxia+TSA	176.858	INCHIKEY:ZUBDGKVDJUIMQQ-UBFCDGJISA-N	201	3320	Endothelin	Endothelin	69	564	1557405
Hypoxia+TSA+NAM	128.917	INCHIKEY:ZUBDGKVDJUIMQQ-UBFCDGJISA-N	161	3320	Endothelin	Endothelin	69	564	1557405
NAM	124.349	INCHIKEY:ZUBDGKVDJUIMQQ-UBFCDGJISA-N	153	3320	Endothelin	Endothelin	69	564	1557405
TSA	153.691	INCHIKEY:ZUBDGKVDJUIMQQ-UBFCDGJISA-N	179	3320	Endothelin	Endothelin	69	564	1557405
TSA+NAM	150.677	INCHIKEY:ZUBDGKVDJUIMQQ-UBFCDGJISA-N	170	3320	Endothelin	Endothelin	69	564	1557405
Hypoxia	138.236	INCHIKEY:GHASVSINZRGABV-UHFFFAOYSA-N	119	3256	5-Fluorouracil	5-Fluorouracil	70	564	1539279
Hypoxia+NAM	156.034	INCHIKEY:GHASVSINZRGABV-UHFFFAOYSA-N	172	3256	5-Fluorouracil	5-Fluorouracil	70	564	1539279
Hypoxia+TSA	239.499	INCHIKEY:GHASVSINZRGABV-UHFFFAOYSA-N	235	3256	5-Fluorouracil	5-Fluorouracil	70	564	1539279
Hypoxia+TSA+NAM	168.951	INCHIKEY:GHASVSINZRGABV-UHFFFAOYSA-N	182	3256	5-Fluorouracil	5-Fluorouracil	70	564	1539279
NAM	175.473	INCHIKEY:GHASVSINZRGABV-UHFFFAOYSA-N	182	3256	5-Fluorouracil	5-Fluorouracil	70	564	1539279
TSA	191.223	INCHIKEY:GHASVSINZRGABV-UHFFFAOYSA-N	191	3256	5-Fluorouracil	5-Fluorouracil	70	564	1539279
TSA+NAM	206.76	INCHIKEY:GHASVSINZRGABV-UHFFFAOYSA-N	200	3256	5-Fluorouracil	5-Fluorouracil	70	564	1539279
Hypoxia	105.462	INCHIKEY:NIJJYAXOARWZEE-UHFFFAOYSA-N	116	4202	Valproic acid	Valproic acid	71	560	1972872
Hypoxia+NAM	144.09	INCHIKEY:NIJJYAXOARWZEE-UHFFFAOYSA-N	192	4202	Valproic acid	Valproic acid	71	560	1972872
Hypoxia+TSA	232.13	INCHIKEY:NIJJYAXOARWZEE-UHFFFAOYSA-N	274	4202	Valproic acid	Valproic acid	71	560	1972872
Hypoxia+TSA+NAM	175.66	INCHIKEY:NIJJYAXOARWZEE-UHFFFAOYSA-N	214	4202	Valproic acid	Valproic acid	71	560	1972872
NAM	177.509	INCHIKEY:NIJJYAXOARWZEE-UHFFFAOYSA-N	212	4202	Valproic acid	Valproic acid	71	560	1972872
TSA	200.336	INCHIKEY:NIJJYAXOARWZEE-UHFFFAOYSA-N	241	4202	Valproic acid	Valproic acid	71	560	1972872
TSA+NAM	189.397	INCHIKEY:NIJJYAXOARWZEE-UHFFFAOYSA-N	219	4202	Valproic acid	Valproic acid	71	560	1972872
Hypoxia	97.8618	INCHIKEY:CGIGDMFJXJATDK-UHFFFAOYSA-N	113	3818	Indomethacin	Indomethacin	72	557	1787796
Hypoxia+NAM	137.4	INCHIKEY:CGIGDMFJXJATDK-UHFFFAOYSA-N	183	3818	Indomethacin	Indomethacin	72	557	1787796
Hypoxia+TSA	203.407	INCHIKEY:CGIGDMFJXJATDK-UHFFFAOYSA-N	252	3818	Indomethacin	Indomethacin	72	557	1787796
Hypoxia+TSA+NAM	148.547	INCHIKEY:CGIGDMFJXJATDK-UHFFFAOYSA-N	201	3818	Indomethacin	Indomethacin	72	557	1787796
NAM	130.113	INCHIKEY:CGIGDMFJXJATDK-UHFFFAOYSA-N	180	3818	Indomethacin	Indomethacin	72	557	1787796
TSA	164.933	INCHIKEY:CGIGDMFJXJATDK-UHFFFAOYSA-N	208	3818	Indomethacin	Indomethacin	72	557	1787796
TSA+NAM	159.332	INCHIKEY:CGIGDMFJXJATDK-UHFFFAOYSA-N	195	3818	Indomethacin	Indomethacin	72	557	1787796
Hypoxia	116.951	INCHIKEY:BVKZGUZCCUSVTD-UHFFFAOYSA-N	130	4013	Carbonic acid Oxonioformate Hydron;carbonate	Carbonic acid Oxonioformate Hydron;carbonate	73	554	1890828
Hypoxia+NAM	186.043	INCHIKEY:BVKZGUZCCUSVTD-UHFFFAOYSA-N	232	4013	Carbonic acid Oxonioformate Hydron;carbonate	Carbonic acid Oxonioformate Hydron;carbonate	73	554	1890828
Hypoxia+TSA	244.806	INCHIKEY:BVKZGUZCCUSVTD-UHFFFAOYSA-N	285	4013	Carbonic acid Oxonioformate Hydron;carbonate	Carbonic acid Oxonioformate Hydron;carbonate	73	554	1890828
Hypoxia+TSA+NAM	191.032	INCHIKEY:BVKZGUZCCUSVTD-UHFFFAOYSA-N	243	4013	Carbonic acid Oxonioformate Hydron;carbonate	Carbonic acid Oxonioformate Hydron;carbonate	73	554	1890828
NAM	178.528	INCHIKEY:BVKZGUZCCUSVTD-UHFFFAOYSA-N	225	4013	Carbonic acid Oxonioformate Hydron;carbonate	Carbonic acid Oxonioformate Hydron;carbonate	73	554	1890828
TSA	198.259	INCHIKEY:BVKZGUZCCUSVTD-UHFFFAOYSA-N	241	4013	Carbonic acid Oxonioformate Hydron;carbonate	Carbonic acid Oxonioformate Hydron;carbonate	73	554	1890828
TSA+NAM	201.19	INCHIKEY:BVKZGUZCCUSVTD-UHFFFAOYSA-N	233	4013	Carbonic acid Oxonioformate Hydron;carbonate	Carbonic acid Oxonioformate Hydron;carbonate	73	554	1890828
Hypoxia	99.3128	INCHIKEY:OVBPIULPVIDEAO-LBPRGKRZSA-N	120	3999	CID 6037 Folic acid	CID 6037 Folic acid	74	547	1890351
Hypoxia+NAM	164.351	INCHIKEY:OVBPIULPVIDEAO-LBPRGKRZSA-N	202	3999	CID 6037 Folic acid	CID 6037 Folic acid	74	547	1890351
Hypoxia+TSA	223.529	INCHIKEY:OVBPIULPVIDEAO-LBPRGKRZSA-N	271	3999	CID 6037 Folic acid	CID 6037 Folic acid	74	547	1890351
Hypoxia+TSA+NAM	177.058	INCHIKEY:OVBPIULPVIDEAO-LBPRGKRZSA-N	220	3999	CID 6037 Folic acid	CID 6037 Folic acid	74	547	1890351
NAM	160.765	INCHIKEY:OVBPIULPVIDEAO-LBPRGKRZSA-N	199	3999	CID 6037 Folic acid	CID 6037 Folic acid	74	547	1890351
TSA	185.501	INCHIKEY:OVBPIULPVIDEAO-LBPRGKRZSA-N	234	3999	CID 6037 Folic acid	CID 6037 Folic acid	74	547	1890351
TSA+NAM	187.466	INCHIKEY:OVBPIULPVIDEAO-LBPRGKRZSA-N	218	3999	CID 6037 Folic acid	CID 6037 Folic acid	74	547	1890351
Hypoxia	126.263	INCHIKEY:GXJABQQUPOEUTA-RDJZCZTQSA-N	137	4198	Bortezomib	Bortezomib	75	544	1976211
Hypoxia+NAM	220.583	INCHIKEY:GXJABQQUPOEUTA-RDJZCZTQSA-N	237	4198	Bortezomib	Bortezomib	75	544	1976211
Hypoxia+TSA	287.636	INCHIKEY:GXJABQQUPOEUTA-RDJZCZTQSA-N	295	4198	Bortezomib	Bortezomib	75	544	1976211
Hypoxia+TSA+NAM	237.659	INCHIKEY:GXJABQQUPOEUTA-RDJZCZTQSA-N	234	4198	Bortezomib	Bortezomib	75	544	1976211
NAM	247.67	INCHIKEY:GXJABQQUPOEUTA-RDJZCZTQSA-N	244	4198	Bortezomib	Bortezomib	75	544	1976211
TSA	184.126	INCHIKEY:GXJABQQUPOEUTA-RDJZCZTQSA-N	224	4198	Bortezomib	Bortezomib	75	544	1976211
TSA+NAM	244.683	INCHIKEY:GXJABQQUPOEUTA-RDJZCZTQSA-N	237	4198	Bortezomib	Bortezomib	75	544	1976211
Hypoxia	95.1431	INCHIKEY:PMATZTZNYRCHOR-CGLBZJNRSA-N	104	3576	Cyclosporin A	Cyclosporin A	76	542	1680471
Hypoxia+NAM	138	INCHIKEY:PMATZTZNYRCHOR-CGLBZJNRSA-N	178	3576	Cyclosporin A	Cyclosporin A	76	542	1680471
Hypoxia+TSA	222.883	INCHIKEY:PMATZTZNYRCHOR-CGLBZJNRSA-N	257	3576	Cyclosporin A	Cyclosporin A	76	542	1680471
Hypoxia+TSA+NAM	161.834	INCHIKEY:PMATZTZNYRCHOR-CGLBZJNRSA-N	200	3576	Cyclosporin A	Cyclosporin A	76	542	1680471
NAM	146.227	INCHIKEY:PMATZTZNYRCHOR-CGLBZJNRSA-N	173	3576	Cyclosporin A	Cyclosporin A	76	542	1680471
TSA	176.321	INCHIKEY:PMATZTZNYRCHOR-CGLBZJNRSA-N	212	3576	Cyclosporin A	Cyclosporin A	76	542	1680471
TSA+NAM	168.982	INCHIKEY:PMATZTZNYRCHOR-CGLBZJNRSA-N	192	3576	Cyclosporin A	Cyclosporin A	76	542	1680471
Hypoxia	116.059	INCHIKEY:QFJCIRLUMZQUOT-HPLJOQBZSA-N	103	3136	Sirolimus	Sirolimus	77	542	1479654
Hypoxia+NAM	151.764	INCHIKEY:QFJCIRLUMZQUOT-HPLJOQBZSA-N	159	3136	Sirolimus	Sirolimus	77	542	1479654
Hypoxia+TSA	222.208	INCHIKEY:QFJCIRLUMZQUOT-HPLJOQBZSA-N	225	3136	Sirolimus	Sirolimus	77	542	1479654
Hypoxia+TSA+NAM	179.039	INCHIKEY:QFJCIRLUMZQUOT-HPLJOQBZSA-N	190	3136	Sirolimus	Sirolimus	77	542	1479654
NAM	163.717	INCHIKEY:QFJCIRLUMZQUOT-HPLJOQBZSA-N	165	3136	Sirolimus	Sirolimus	77	542	1479654
TSA	192.958	INCHIKEY:QFJCIRLUMZQUOT-HPLJOQBZSA-N	198	3136	Sirolimus	Sirolimus	77	542	1479654
TSA+NAM	190.817	INCHIKEY:QFJCIRLUMZQUOT-HPLJOQBZSA-N	180	3136	Sirolimus	Sirolimus	77	542	1479654
Hypoxia	84.7241	INCHIKEY:GRVOTVYEFDAHCL-RTSZDRIGSA-N	109	4118	Morphine sulfate pentahydrate	Morphine sulfate pentahydrate	78	542	1937574
Hypoxia+NAM	147.969	INCHIKEY:GRVOTVYEFDAHCL-RTSZDRIGSA-N	211	4118	Morphine sulfate pentahydrate	Morphine sulfate pentahydrate	78	542	1937574
Hypoxia+TSA	184.476	INCHIKEY:GRVOTVYEFDAHCL-RTSZDRIGSA-N	241	4118	Morphine sulfate pentahydrate	Morphine sulfate pentahydrate	78	542	1937574
Hypoxia+TSA+NAM	150.921	INCHIKEY:GRVOTVYEFDAHCL-RTSZDRIGSA-N	204	4118	Morphine sulfate pentahydrate	Morphine sulfate pentahydrate	78	542	1937574
NAM	134.464	INCHIKEY:GRVOTVYEFDAHCL-RTSZDRIGSA-N	183	4118	Morphine sulfate pentahydrate	Morphine sulfate pentahydrate	78	542	1937574
TSA	160.275	INCHIKEY:GRVOTVYEFDAHCL-RTSZDRIGSA-N	205	4118	Morphine sulfate pentahydrate	Morphine sulfate pentahydrate	78	542	1937574
TSA+NAM	157.053	INCHIKEY:GRVOTVYEFDAHCL-RTSZDRIGSA-N	204	4118	Morphine sulfate pentahydrate	Morphine sulfate pentahydrate	78	542	1937574
Hypoxia	77.2621	INCHIKEY:CZGUSIXMZVURDU-JZXHSEFVSA-N	63	2318	Angiotensin II (3S)-3-Azaniumyl-4-[[(2S)-1-[[(2S)-1-[[(2S)-1-[[(2S,3S)-1-[[(2S)-1-[(2S)-2-[[(1S)-1-carboxylato-2-phenylethyl]carbamoyl]pyrrolidin-1-yl]-3-(1H-imidazol-5-yl)-1-oxopropan-2-yl]amino]-3-methyl-1-oxopentan-2-yl]amino]-3-(4-hydroxyphenyl)-1-oxopropan-2-yl]amino]-3-methyl-1-oxobutan-2-yl]amino]-5-(diaminomethylideneazaniumyl)-1-oxopentan-2-yl]amino]-4-oxobutanoate	Angiotensin II (3S)-3-Azaniumyl-4-oxobutanoate	79	535	1098054
Hypoxia+NAM	111.466	INCHIKEY:CZGUSIXMZVURDU-JZXHSEFVSA-N	100	2318	Angiotensin II (3S)-3-Azaniumyl-4-[[(2S)-1-[[(2S)-1-[[(2S)-1-[[(2S,3S)-1-[[(2S)-1-[(2S)-2-[[(1S)-1-carboxylato-2-phenylethyl]carbamoyl]pyrrolidin-1-yl]-3-(1H-imidazol-5-yl)-1-oxopropan-2-yl]amino]-3-methyl-1-oxopentan-2-yl]amino]-3-(4-hydroxyphenyl)-1-oxopropan-2-yl]amino]-3-methyl-1-oxobutan-2-yl]amino]-5-(diaminomethylideneazaniumyl)-1-oxopentan-2-yl]amino]-4-oxobutanoate	Angiotensin II (3S)-3-Azaniumyl-4-oxobutanoate	79	535	1098054
Hypoxia+TSA	178.633	INCHIKEY:CZGUSIXMZVURDU-JZXHSEFVSA-N	158	2318	Angiotensin II (3S)-3-Azaniumyl-4-[[(2S)-1-[[(2S)-1-[[(2S)-1-[[(2S,3S)-1-[[(2S)-1-[(2S)-2-[[(1S)-1-carboxylato-2-phenylethyl]carbamoyl]pyrrolidin-1-yl]-3-(1H-imidazol-5-yl)-1-oxopropan-2-yl]amino]-3-methyl-1-oxopentan-2-yl]amino]-3-(4-hydroxyphenyl)-1-oxopropan-2-yl]amino]-3-methyl-1-oxobutan-2-yl]amino]-5-(diaminomethylideneazaniumyl)-1-oxopentan-2-yl]amino]-4-oxobutanoate	Angiotensin II (3S)-3-Azaniumyl-4-oxobutanoate	79	535	1098054
Hypoxia+TSA+NAM	129.053	INCHIKEY:CZGUSIXMZVURDU-JZXHSEFVSA-N	125	2318	Angiotensin II (3S)-3-Azaniumyl-4-[[(2S)-1-[[(2S)-1-[[(2S)-1-[[(2S,3S)-1-[[(2S)-1-[(2S)-2-[[(1S)-1-carboxylato-2-phenylethyl]carbamoyl]pyrrolidin-1-yl]-3-(1H-imidazol-5-yl)-1-oxopropan-2-yl]amino]-3-methyl-1-oxopentan-2-yl]amino]-3-(4-hydroxyphenyl)-1-oxopropan-2-yl]amino]-3-methyl-1-oxobutan-2-yl]amino]-5-(diaminomethylideneazaniumyl)-1-oxopentan-2-yl]amino]-4-oxobutanoate	Angiotensin II (3S)-3-Azaniumyl-4-oxobutanoate	79	535	1098054
NAM	112.382	INCHIKEY:CZGUSIXMZVURDU-JZXHSEFVSA-N	101	2318	Angiotensin II (3S)-3-Azaniumyl-4-[[(2S)-1-[[(2S)-1-[[(2S)-1-[[(2S,3S)-1-[[(2S)-1-[(2S)-2-[[(1S)-1-carboxylato-2-phenylethyl]carbamoyl]pyrrolidin-1-yl]-3-(1H-imidazol-5-yl)-1-oxopropan-2-yl]amino]-3-methyl-1-oxopentan-2-yl]amino]-3-(4-hydroxyphenyl)-1-oxopropan-2-yl]amino]-3-methyl-1-oxobutan-2-yl]amino]-5-(diaminomethylideneazaniumyl)-1-oxopentan-2-yl]amino]-4-oxobutanoate	Angiotensin II (3S)-3-Azaniumyl-4-oxobutanoate	79	535	1098054
TSA	143.425	INCHIKEY:CZGUSIXMZVURDU-JZXHSEFVSA-N	124	2318	Angiotensin II (3S)-3-Azaniumyl-4-[[(2S)-1-[[(2S)-1-[[(2S)-1-[[(2S,3S)-1-[[(2S)-1-[(2S)-2-[[(1S)-1-carboxylato-2-phenylethyl]carbamoyl]pyrrolidin-1-yl]-3-(1H-imidazol-5-yl)-1-oxopropan-2-yl]amino]-3-methyl-1-oxopentan-2-yl]amino]-3-(4-hydroxyphenyl)-1-oxopropan-2-yl]amino]-3-methyl-1-oxobutan-2-yl]amino]-5-(diaminomethylideneazaniumyl)-1-oxopentan-2-yl]amino]-4-oxobutanoate	Angiotensin II (3S)-3-Azaniumyl-4-oxobutanoate	79	535	1098054
TSA+NAM	140.297	INCHIKEY:CZGUSIXMZVURDU-JZXHSEFVSA-N	119	2318	Angiotensin II (3S)-3-Azaniumyl-4-[[(2S)-1-[[(2S)-1-[[(2S)-1-[[(2S,3S)-1-[[(2S)-1-[(2S)-2-[[(1S)-1-carboxylato-2-phenylethyl]carbamoyl]pyrrolidin-1-yl]-3-(1H-imidazol-5-yl)-1-oxopropan-2-yl]amino]-3-methyl-1-oxopentan-2-yl]amino]-3-(4-hydroxyphenyl)-1-oxopropan-2-yl]amino]-3-methyl-1-oxobutan-2-yl]amino]-5-(diaminomethylideneazaniumyl)-1-oxopentan-2-yl]amino]-4-oxobutanoate	Angiotensin II (3S)-3-Azaniumyl-4-oxobutanoate	79	535	1098054
Hypoxia	121.049	INCHIKEY:CIWBSHSKHKDKBQ-JLAZNSOCSA-N	134	3986	Ascorbic acid	Ascorbic acid	80	531	1875087
Hypoxia+NAM	194.621	INCHIKEY:CIWBSHSKHKDKBQ-JLAZNSOCSA-N	234	3986	Ascorbic acid	Ascorbic acid	80	531	1875087
Hypoxia+TSA	250.835	INCHIKEY:CIWBSHSKHKDKBQ-JLAZNSOCSA-N	292	3986	Ascorbic acid	Ascorbic acid	80	531	1875087
Hypoxia+TSA+NAM	193.532	INCHIKEY:CIWBSHSKHKDKBQ-JLAZNSOCSA-N	237	3986	Ascorbic acid	Ascorbic acid	80	531	1875087
NAM	185.102	INCHIKEY:CIWBSHSKHKDKBQ-JLAZNSOCSA-N	222	3986	Ascorbic acid	Ascorbic acid	80	531	1875087
TSA	204.994	INCHIKEY:CIWBSHSKHKDKBQ-JLAZNSOCSA-N	242	3986	Ascorbic acid	Ascorbic acid	80	531	1875087
TSA+NAM	202.611	INCHIKEY:CIWBSHSKHKDKBQ-JLAZNSOCSA-N	237	3986	Ascorbic acid	Ascorbic acid	80	531	1875087
Hypoxia	92.7298	INCHIKEY:JWZZKOKVBUJMES-UHFFFAOYSA-N	103	3661	Isoprenaline	Isoprenaline	81	529	1724355
Hypoxia+NAM	161.111	INCHIKEY:JWZZKOKVBUJMES-UHFFFAOYSA-N	198	3661	Isoprenaline	Isoprenaline	81	529	1724355
Hypoxia+TSA	218.19	INCHIKEY:JWZZKOKVBUJMES-UHFFFAOYSA-N	263	3661	Isoprenaline	Isoprenaline	81	529	1724355
Hypoxia+TSA+NAM	164.863	INCHIKEY:JWZZKOKVBUJMES-UHFFFAOYSA-N	208	3661	Isoprenaline	Isoprenaline	81	529	1724355
NAM	147.975	INCHIKEY:JWZZKOKVBUJMES-UHFFFAOYSA-N	190	3661	Isoprenaline	Isoprenaline	81	529	1724355
TSA	195.347	INCHIKEY:JWZZKOKVBUJMES-UHFFFAOYSA-N	238	3661	Isoprenaline	Isoprenaline	81	529	1724355
TSA+NAM	166.154	INCHIKEY:JWZZKOKVBUJMES-UHFFFAOYSA-N	202	3661	Isoprenaline	Isoprenaline	81	529	1724355
Hypoxia	120.455	INCHIKEY:WSFSSNUMVMOOMR-UHFFFAOYSA-N	155	4098	Formaldehyde	Formaldehyde	82	528	1929465
Hypoxia+NAM	185.952	INCHIKEY:WSFSSNUMVMOOMR-UHFFFAOYSA-N	260	4098	Formaldehyde	Formaldehyde	82	528	1929465
Hypoxia+TSA	252.851	INCHIKEY:WSFSSNUMVMOOMR-UHFFFAOYSA-N	323	4098	Formaldehyde	Formaldehyde	82	528	1929465
Hypoxia+TSA+NAM	189.528	INCHIKEY:WSFSSNUMVMOOMR-UHFFFAOYSA-N	260	4098	Formaldehyde	Formaldehyde	82	528	1929465
NAM	195.321	INCHIKEY:WSFSSNUMVMOOMR-UHFFFAOYSA-N	261	4098	Formaldehyde	Formaldehyde	82	528	1929465
TSA	197.028	INCHIKEY:WSFSSNUMVMOOMR-UHFFFAOYSA-N	257	4098	Formaldehyde	Formaldehyde	82	528	1929465
TSA+NAM	205.927	INCHIKEY:WSFSSNUMVMOOMR-UHFFFAOYSA-N	257	4098	Formaldehyde	Formaldehyde	82	528	1929465
Hypoxia	91.8738	INCHIKEY:UCTWMZQNUQWSLP-VIFPVBQESA-N	108	3574	Epinephrine 2-Hydroxy-4-[(1R)-1-hydroxy-2-(methylazaniumyl)ethyl]phenolate	Epinephrine 2-Hydroxy-4-[(1R)-1-hydroxy-2-(methylazaniumyl)ethyl]phenolate	83	524	1679994
Hypoxia+NAM	138.414	INCHIKEY:UCTWMZQNUQWSLP-VIFPVBQESA-N	175	3574	Epinephrine 2-Hydroxy-4-[(1R)-1-hydroxy-2-(methylazaniumyl)ethyl]phenolate	Epinephrine 2-Hydroxy-4-[(1R)-1-hydroxy-2-(methylazaniumyl)ethyl]phenolate	83	524	1679994
Hypoxia+TSA	201.944	INCHIKEY:UCTWMZQNUQWSLP-VIFPVBQESA-N	238	3574	Epinephrine 2-Hydroxy-4-[(1R)-1-hydroxy-2-(methylazaniumyl)ethyl]phenolate	Epinephrine 2-Hydroxy-4-[(1R)-1-hydroxy-2-(methylazaniumyl)ethyl]phenolate	83	524	1679994
Hypoxia+TSA+NAM	155.749	INCHIKEY:UCTWMZQNUQWSLP-VIFPVBQESA-N	190	3574	Epinephrine 2-Hydroxy-4-[(1R)-1-hydroxy-2-(methylazaniumyl)ethyl]phenolate	Epinephrine 2-Hydroxy-4-[(1R)-1-hydroxy-2-(methylazaniumyl)ethyl]phenolate	83	524	1679994
NAM	122.703	INCHIKEY:UCTWMZQNUQWSLP-VIFPVBQESA-N	150	3574	Epinephrine 2-Hydroxy-4-[(1R)-1-hydroxy-2-(methylazaniumyl)ethyl]phenolate	Epinephrine 2-Hydroxy-4-[(1R)-1-hydroxy-2-(methylazaniumyl)ethyl]phenolate	83	524	1679994
TSA	169.609	INCHIKEY:UCTWMZQNUQWSLP-VIFPVBQESA-N	202	3574	Epinephrine 2-Hydroxy-4-[(1R)-1-hydroxy-2-(methylazaniumyl)ethyl]phenolate	Epinephrine 2-Hydroxy-4-[(1R)-1-hydroxy-2-(methylazaniumyl)ethyl]phenolate	83	524	1679994
TSA+NAM	154.333	INCHIKEY:UCTWMZQNUQWSLP-VIFPVBQESA-N	186	3574	Epinephrine 2-Hydroxy-4-[(1R)-1-hydroxy-2-(methylazaniumyl)ethyl]phenolate	Epinephrine 2-Hydroxy-4-[(1R)-1-hydroxy-2-(methylazaniumyl)ethyl]phenolate	83	524	1679994
Hypoxia	104.33	INCHIKEY:WHTVZRBIWZFKQO-UHFFFAOYSA-N	122	4029	Chloroquine	Chloroquine	84	517	1883196
Hypoxia+NAM	178.413	INCHIKEY:WHTVZRBIWZFKQO-UHFFFAOYSA-N	238	4029	Chloroquine	Chloroquine	84	517	1883196
Hypoxia+TSA	233.045	INCHIKEY:WHTVZRBIWZFKQO-UHFFFAOYSA-N	303	4029	Chloroquine	Chloroquine	84	517	1883196
Hypoxia+TSA+NAM	186.176	INCHIKEY:WHTVZRBIWZFKQO-UHFFFAOYSA-N	247	4029	Chloroquine	Chloroquine	84	517	1883196
NAM	180.162	INCHIKEY:WHTVZRBIWZFKQO-UHFFFAOYSA-N	243	4029	Chloroquine	Chloroquine	84	517	1883196
TSA	172.785	INCHIKEY:WHTVZRBIWZFKQO-UHFFFAOYSA-N	225	4029	Chloroquine	Chloroquine	84	517	1883196
TSA+NAM	194.272	INCHIKEY:WHTVZRBIWZFKQO-UHFFFAOYSA-N	245	4029	Chloroquine	Chloroquine	84	517	1883196
Hypoxia	116.971	INCHIKEY:PWKSKIMOESPYIA-BYPYZUCNSA-N	80	2611	Acetylcysteine	Acetylcysteine	85	513	1237815
Hypoxia+NAM	148.276	INCHIKEY:PWKSKIMOESPYIA-BYPYZUCNSA-N	139	2611	Acetylcysteine	Acetylcysteine	85	513	1237815
Hypoxia+TSA	238.607	INCHIKEY:PWKSKIMOESPYIA-BYPYZUCNSA-N	201	2611	Acetylcysteine	Acetylcysteine	85	513	1237815
Hypoxia+TSA+NAM	184.044	INCHIKEY:PWKSKIMOESPYIA-BYPYZUCNSA-N	161	2611	Acetylcysteine	Acetylcysteine	85	513	1237815
NAM	174.472	INCHIKEY:PWKSKIMOESPYIA-BYPYZUCNSA-N	148	2611	Acetylcysteine	Acetylcysteine	85	513	1237815
TSA	201.971	INCHIKEY:PWKSKIMOESPYIA-BYPYZUCNSA-N	169	2611	Acetylcysteine	Acetylcysteine	85	513	1237815
TSA+NAM	195.407	INCHIKEY:PWKSKIMOESPYIA-BYPYZUCNSA-N	163	2611	Acetylcysteine	Acetylcysteine	85	513	1237815
Hypoxia	117.048	INCHIKEY:WQZGKKKJIJFFOK-PHYPRBDBSA-N	154	4519	alpha D-Galactose	alpha D-Galactose	86	512	2121696
Hypoxia+NAM	213.636	INCHIKEY:WQZGKKKJIJFFOK-PHYPRBDBSA-N	296	4519	alpha D-Galactose	alpha D-Galactose	86	512	2121696
Hypoxia+TSA	297.503	INCHIKEY:WQZGKKKJIJFFOK-PHYPRBDBSA-N	396	4519	alpha D-Galactose	alpha D-Galactose	86	512	2121696
Hypoxia+TSA+NAM	232.893	INCHIKEY:WQZGKKKJIJFFOK-PHYPRBDBSA-N	319	4519	alpha D-Galactose	alpha D-Galactose	86	512	2121696
NAM	225.088	INCHIKEY:WQZGKKKJIJFFOK-PHYPRBDBSA-N	308	4519	alpha D-Galactose	alpha D-Galactose	86	512	2121696
TSA	233.19	INCHIKEY:WQZGKKKJIJFFOK-PHYPRBDBSA-N	326	4519	alpha D-Galactose	alpha D-Galactose	86	512	2121696
TSA+NAM	220.416	INCHIKEY:WQZGKKKJIJFFOK-PHYPRBDBSA-N	296	4519	alpha D-Galactose	alpha D-Galactose	86	512	2121696
Hypoxia	111.318	INCHIKEY:WQZGKKKJIJFFOK-SVZMEOIVSA-N	149	4525	D-Galactose	D-Galactose	87	507	2124558
Hypoxia+NAM	200.532	INCHIKEY:WQZGKKKJIJFFOK-SVZMEOIVSA-N	282	4525	D-Galactose	D-Galactose	87	507	2124558
Hypoxia+TSA	278.067	INCHIKEY:WQZGKKKJIJFFOK-SVZMEOIVSA-N	377	4525	D-Galactose	D-Galactose	87	507	2124558
Hypoxia+TSA+NAM	221.345	INCHIKEY:WQZGKKKJIJFFOK-SVZMEOIVSA-N	303	4525	D-Galactose	D-Galactose	87	507	2124558
NAM	209.153	INCHIKEY:WQZGKKKJIJFFOK-SVZMEOIVSA-N	292	4525	D-Galactose	D-Galactose	87	507	2124558
TSA	219.202	INCHIKEY:WQZGKKKJIJFFOK-SVZMEOIVSA-N	304	4525	D-Galactose	D-Galactose	87	507	2124558
TSA+NAM	208.188	INCHIKEY:WQZGKKKJIJFFOK-SVZMEOIVSA-N	282	4525	D-Galactose	D-Galactose	87	507	2124558
Hypoxia	102.957	INCHIKEY:MLDQJTXFUGDVEO-UHFFFAOYSA-N	119	3685	Sorafenib	Sorafenib	88	502	1745343
Hypoxia+NAM	135.661	INCHIKEY:MLDQJTXFUGDVEO-UHFFFAOYSA-N	194	3685	Sorafenib	Sorafenib	88	502	1745343
Hypoxia+TSA	197.428	INCHIKEY:MLDQJTXFUGDVEO-UHFFFAOYSA-N	256	3685	Sorafenib	Sorafenib	88	502	1745343
Hypoxia+TSA+NAM	160.026	INCHIKEY:MLDQJTXFUGDVEO-UHFFFAOYSA-N	215	3685	Sorafenib	Sorafenib	88	502	1745343
NAM	160.067	INCHIKEY:MLDQJTXFUGDVEO-UHFFFAOYSA-N	203	3685	Sorafenib	Sorafenib	88	502	1745343
TSA	171.383	INCHIKEY:MLDQJTXFUGDVEO-UHFFFAOYSA-N	221	3685	Sorafenib	Sorafenib	88	502	1745343
TSA+NAM	178.388	INCHIKEY:MLDQJTXFUGDVEO-UHFFFAOYSA-N	221	3685	Sorafenib	Sorafenib	88	502	1745343
Hypoxia	94.3753	INCHIKEY:MBMBGCFOFBJSGT-KUBAVDMBSA-N	116	3798	Docosahexaenoic acid	Docosahexaenoic acid	89	498	1787319
Hypoxia+NAM	143.004	INCHIKEY:MBMBGCFOFBJSGT-KUBAVDMBSA-N	194	3798	Docosahexaenoic acid	Docosahexaenoic acid	89	498	1787319
Hypoxia+TSA	200.249	INCHIKEY:MBMBGCFOFBJSGT-KUBAVDMBSA-N	258	3798	Docosahexaenoic acid	Docosahexaenoic acid	89	498	1787319
Hypoxia+TSA+NAM	155.19	INCHIKEY:MBMBGCFOFBJSGT-KUBAVDMBSA-N	213	3798	Docosahexaenoic acid	Docosahexaenoic acid	89	498	1787319
NAM	147.738	INCHIKEY:MBMBGCFOFBJSGT-KUBAVDMBSA-N	202	3798	Docosahexaenoic acid	Docosahexaenoic acid	89	498	1787319
TSA	178.616	INCHIKEY:MBMBGCFOFBJSGT-KUBAVDMBSA-N	245	3798	Docosahexaenoic acid	Docosahexaenoic acid	89	498	1787319
TSA+NAM	155.481	INCHIKEY:MBMBGCFOFBJSGT-KUBAVDMBSA-N	211	3798	Docosahexaenoic acid	Docosahexaenoic acid	89	498	1787319
Hypoxia	64.9558	INCHIKEY:XEYBRNLFEZDVAW-ARSRFYASSA-N	46	2043	Dinoprostone	Dinoprostone	90	494	966879
Hypoxia+NAM	87.8636	INCHIKEY:XEYBRNLFEZDVAW-ARSRFYASSA-N	71	2043	Dinoprostone	Dinoprostone	90	494	966879
Hypoxia+TSA	136.464	INCHIKEY:XEYBRNLFEZDVAW-ARSRFYASSA-N	108	2043	Dinoprostone	Dinoprostone	90	494	966879
Hypoxia+TSA+NAM	91.5456	INCHIKEY:XEYBRNLFEZDVAW-ARSRFYASSA-N	85	2043	Dinoprostone	Dinoprostone	90	494	966879
NAM	85.4218	INCHIKEY:XEYBRNLFEZDVAW-ARSRFYASSA-N	73	2043	Dinoprostone	Dinoprostone	90	494	966879
TSA	112.653	INCHIKEY:XEYBRNLFEZDVAW-ARSRFYASSA-N	94	2043	Dinoprostone	Dinoprostone	90	494	966879
TSA+NAM	124.445	INCHIKEY:XEYBRNLFEZDVAW-ARSRFYASSA-N	95	2043	Dinoprostone	Dinoprostone	90	494	966879
Hypoxia	93.6372	INCHIKEY:JBIWCJUYHHGXTC-AKNGSSGZSA-N	129	4064			91	490	1913724
Hypoxia+NAM	168.144	INCHIKEY:JBIWCJUYHHGXTC-AKNGSSGZSA-N	249	4064			91	490	1913724
Hypoxia+TSA	238.267	INCHIKEY:JBIWCJUYHHGXTC-AKNGSSGZSA-N	340	4064			91	490	1913724
Hypoxia+TSA+NAM	190.273	INCHIKEY:JBIWCJUYHHGXTC-AKNGSSGZSA-N	276	4064			91	490	1913724
NAM	188.231	INCHIKEY:JBIWCJUYHHGXTC-AKNGSSGZSA-N	261	4064			91	490	1913724
TSA	188.904	INCHIKEY:JBIWCJUYHHGXTC-AKNGSSGZSA-N	270	4064			91	490	1913724
TSA+NAM	192.613	INCHIKEY:JBIWCJUYHHGXTC-AKNGSSGZSA-N	272	4064			91	490	1913724
Hypoxia	92.7958	INCHIKEY:WQZGKKKJIJFFOK-QTVWNMPRSA-N	136	4495	D-Mannose	D-Mannose	92	489	2100708
Hypoxia+NAM	173.488	INCHIKEY:WQZGKKKJIJFFOK-QTVWNMPRSA-N	260	4495	D-Mannose	D-Mannose	92	489	2100708
Hypoxia+TSA	229.584	INCHIKEY:WQZGKKKJIJFFOK-QTVWNMPRSA-N	341	4495	D-Mannose	D-Mannose	92	489	2100708
Hypoxia+TSA+NAM	173.019	INCHIKEY:WQZGKKKJIJFFOK-QTVWNMPRSA-N	252	4495	D-Mannose	D-Mannose	92	489	2100708
NAM	171.298	INCHIKEY:WQZGKKKJIJFFOK-QTVWNMPRSA-N	255	4495	D-Mannose	D-Mannose	92	489	2100708
TSA	175.504	INCHIKEY:WQZGKKKJIJFFOK-QTVWNMPRSA-N	265	4495	D-Mannose	D-Mannose	92	489	2100708
TSA+NAM	165.952	INCHIKEY:WQZGKKKJIJFFOK-QTVWNMPRSA-N	249	4495	D-Mannose	D-Mannose	92	489	2100708
Hypoxia	79.0042	INCHIKEY:WOVKYSAHUYNSMH-RRKCRQDMSA-N	77	2765	5-Bromo-2'-deoxyuridine	5-Bromo-2'-deoxyuridine	93	487	1307457
Hypoxia+NAM	125.636	INCHIKEY:WOVKYSAHUYNSMH-RRKCRQDMSA-N	149	2765	5-Bromo-2'-deoxyuridine	5-Bromo-2'-deoxyuridine	93	487	1307457
Hypoxia+TSA	182.924	INCHIKEY:WOVKYSAHUYNSMH-RRKCRQDMSA-N	189	2765	5-Bromo-2'-deoxyuridine	5-Bromo-2'-deoxyuridine	93	487	1307457
Hypoxia+TSA+NAM	134.008	INCHIKEY:WOVKYSAHUYNSMH-RRKCRQDMSA-N	151	2765	5-Bromo-2'-deoxyuridine	5-Bromo-2'-deoxyuridine	93	487	1307457
NAM	145.476	INCHIKEY:WOVKYSAHUYNSMH-RRKCRQDMSA-N	148	2765	5-Bromo-2'-deoxyuridine	5-Bromo-2'-deoxyuridine	93	487	1307457
TSA	155.911	INCHIKEY:WOVKYSAHUYNSMH-RRKCRQDMSA-N	159	2765	5-Bromo-2'-deoxyuridine	5-Bromo-2'-deoxyuridine	93	487	1307457
TSA+NAM	157.522	INCHIKEY:WOVKYSAHUYNSMH-RRKCRQDMSA-N	158	2765	5-Bromo-2'-deoxyuridine	5-Bromo-2'-deoxyuridine	93	487	1307457
Hypoxia	66.2508	INCHIKEY:VBTZKFAHKJXHBA-PIONDTTLSA-N	48	1929	Angiotensin II acetate	Angiotensin II acetate	94	486	915363
Hypoxia+NAM	92.1954	INCHIKEY:VBTZKFAHKJXHBA-PIONDTTLSA-N	71	1929	Angiotensin II acetate	Angiotensin II acetate	94	486	915363
Hypoxia+TSA	152.248	INCHIKEY:VBTZKFAHKJXHBA-PIONDTTLSA-N	122	1929	Angiotensin II acetate	Angiotensin II acetate	94	486	915363
Hypoxia+TSA+NAM	105.093	INCHIKEY:VBTZKFAHKJXHBA-PIONDTTLSA-N	92	1929	Angiotensin II acetate	Angiotensin II acetate	94	486	915363
NAM	92.1011	INCHIKEY:VBTZKFAHKJXHBA-PIONDTTLSA-N	71	1929	Angiotensin II acetate	Angiotensin II acetate	94	486	915363
TSA	124.673	INCHIKEY:VBTZKFAHKJXHBA-PIONDTTLSA-N	99	1929	Angiotensin II acetate	Angiotensin II acetate	94	486	915363
TSA+NAM	119.139	INCHIKEY:VBTZKFAHKJXHBA-PIONDTTLSA-N	90	1929	Angiotensin II acetate	Angiotensin II acetate	94	486	915363
Hypoxia	80.3425	INCHIKEY:OIGNJSKKLXVSLS-VWUMJDOOSA-N	107	3255	Prednisolone	Prednisolone	95	485	1522107
Hypoxia+NAM	125.965	INCHIKEY:OIGNJSKKLXVSLS-VWUMJDOOSA-N	172	3255	Prednisolone	Prednisolone	95	485	1522107
Hypoxia+TSA	153.81	INCHIKEY:OIGNJSKKLXVSLS-VWUMJDOOSA-N	203	3255	Prednisolone	Prednisolone	95	485	1522107
Hypoxia+TSA+NAM	125.181	INCHIKEY:OIGNJSKKLXVSLS-VWUMJDOOSA-N	172	3255	Prednisolone	Prednisolone	95	485	1522107
NAM	107.225	INCHIKEY:OIGNJSKKLXVSLS-VWUMJDOOSA-N	145	3255	Prednisolone	Prednisolone	95	485	1522107
TSA	129.307	INCHIKEY:OIGNJSKKLXVSLS-VWUMJDOOSA-N	176	3255	Prednisolone	Prednisolone	95	485	1522107
TSA+NAM	137.331	INCHIKEY:OIGNJSKKLXVSLS-VWUMJDOOSA-N	175	3255	Prednisolone	Prednisolone	95	485	1522107
Hypoxia	120.615	INCHIKEY:QGZKDVFQNNGYKY-UHFFFAOYSA-N	153	4338	Ammonia	Ammonia	96	484	2043945
Hypoxia+NAM	193.279	INCHIKEY:QGZKDVFQNNGYKY-UHFFFAOYSA-N	271	4338	Ammonia	Ammonia	96	484	2043945
Hypoxia+TSA	253.038	INCHIKEY:QGZKDVFQNNGYKY-UHFFFAOYSA-N	344	4338	Ammonia	Ammonia	96	484	2043945
Hypoxia+TSA+NAM	205.281	INCHIKEY:QGZKDVFQNNGYKY-UHFFFAOYSA-N	287	4338	Ammonia	Ammonia	96	484	2043945
NAM	177.998	INCHIKEY:QGZKDVFQNNGYKY-UHFFFAOYSA-N	256	4338	Ammonia	Ammonia	96	484	2043945
TSA	199.261	INCHIKEY:QGZKDVFQNNGYKY-UHFFFAOYSA-N	273	4338	Ammonia	Ammonia	96	484	2043945
TSA+NAM	194.527	INCHIKEY:QGZKDVFQNNGYKY-UHFFFAOYSA-N	259	4338	Ammonia	Ammonia	96	484	2043945
Hypoxia	89.7493	INCHIKEY:LEHOTFFKMJEONL-UHFFFAOYSA-N	111	3739	Uric acid	Uric acid	97	484	1749636
Hypoxia+NAM	150.732	INCHIKEY:LEHOTFFKMJEONL-UHFFFAOYSA-N	204	3739	Uric acid	Uric acid	97	484	1749636
Hypoxia+TSA	208.233	INCHIKEY:LEHOTFFKMJEONL-UHFFFAOYSA-N	265	3739	Uric acid	Uric acid	97	484	1749636
Hypoxia+TSA+NAM	158.805	INCHIKEY:LEHOTFFKMJEONL-UHFFFAOYSA-N	206	3739	Uric acid	Uric acid	97	484	1749636
NAM	130.301	INCHIKEY:LEHOTFFKMJEONL-UHFFFAOYSA-N	180	3739	Uric acid	Uric acid	97	484	1749636
TSA	184.224	INCHIKEY:LEHOTFFKMJEONL-UHFFFAOYSA-N	234	3739	Uric acid	Uric acid	97	484	1749636
TSA+NAM	167.23	INCHIKEY:LEHOTFFKMJEONL-UHFFFAOYSA-N	207	3739	Uric acid	Uric acid	97	484	1749636
Hypoxia	85.9396	INCHIKEY:CTENFNNZBMHDDG-UHFFFAOYSA-N	62	2209	Dopamine hydrochloride	Dopamine hydrochloride	98	483	1047969
Hypoxia+NAM	114.44	INCHIKEY:CTENFNNZBMHDDG-UHFFFAOYSA-N	100	2209	Dopamine hydrochloride	Dopamine hydrochloride	98	483	1047969
Hypoxia+TSA	195.958	INCHIKEY:CTENFNNZBMHDDG-UHFFFAOYSA-N	156	2209	Dopamine hydrochloride	Dopamine hydrochloride	98	483	1047969
Hypoxia+TSA+NAM	142.174	INCHIKEY:CTENFNNZBMHDDG-UHFFFAOYSA-N	123	2209	Dopamine hydrochloride	Dopamine hydrochloride	98	483	1047969
NAM	110.215	INCHIKEY:CTENFNNZBMHDDG-UHFFFAOYSA-N	95	2209	Dopamine hydrochloride	Dopamine hydrochloride	98	483	1047969
TSA	151.193	INCHIKEY:CTENFNNZBMHDDG-UHFFFAOYSA-N	119	2209	Dopamine hydrochloride	Dopamine hydrochloride	98	483	1047969
TSA+NAM	150.357	INCHIKEY:CTENFNNZBMHDDG-UHFFFAOYSA-N	121	2209	Dopamine hydrochloride	Dopamine hydrochloride	98	483	1047969
Hypoxia	91.8919	INCHIKEY:ZQPPMHVWECSIRJ-KTKRTIGZSA-N	124	3981	Oleic acid	Oleic acid	99	479	1869363
Hypoxia+NAM	162.664	INCHIKEY:ZQPPMHVWECSIRJ-KTKRTIGZSA-N	235	3981	Oleic acid	Oleic acid	99	479	1869363
Hypoxia+TSA	231.799	INCHIKEY:ZQPPMHVWECSIRJ-KTKRTIGZSA-N	315	3981	Oleic acid	Oleic acid	99	479	1869363
Hypoxia+TSA+NAM	175.131	INCHIKEY:ZQPPMHVWECSIRJ-KTKRTIGZSA-N	251	3981	Oleic acid	Oleic acid	99	479	1869363
NAM	166.751	INCHIKEY:ZQPPMHVWECSIRJ-KTKRTIGZSA-N	233	3981	Oleic acid	Oleic acid	99	479	1869363
TSA	188.807	INCHIKEY:ZQPPMHVWECSIRJ-KTKRTIGZSA-N	266	3981	Oleic acid	Oleic acid	99	479	1869363
TSA+NAM	163.538	INCHIKEY:ZQPPMHVWECSIRJ-KTKRTIGZSA-N	235	3981	Oleic acid	Oleic acid	99	479	1869363
Hypoxia	93.3552	INCHIKEY:ZIUSSTSXXLLKKK-KOBPDPAPSA-N	127	4452	(1E,4Z,6E)-5-Hydroxy-1,7-bis(4-hydroxy-3-methoxyphenyl)hepta-1,4,6-trien-3-one	Hydroxy-hepta-1,4,6-trien-3-one	100	476	2104047
Hypoxia+NAM	156.992	INCHIKEY:ZIUSSTSXXLLKKK-KOBPDPAPSA-N	253	4452	(1E,4Z,6E)-5-Hydroxy-1,7-bis(4-hydroxy-3-methoxyphenyl)hepta-1,4,6-trien-3-one	Hydroxy-hepta-1,4,6-trien-3-one	100	476	2104047
Hypoxia+TSA	205.97	INCHIKEY:ZIUSSTSXXLLKKK-KOBPDPAPSA-N	319	4452	(1E,4Z,6E)-5-Hydroxy-1,7-bis(4-hydroxy-3-methoxyphenyl)hepta-1,4,6-trien-3-one	Hydroxy-hepta-1,4,6-trien-3-one	100	476	2104047
Hypoxia+TSA+NAM	160.819	INCHIKEY:ZIUSSTSXXLLKKK-KOBPDPAPSA-N	250	4452	(1E,4Z,6E)-5-Hydroxy-1,7-bis(4-hydroxy-3-methoxyphenyl)hepta-1,4,6-trien-3-one	Hydroxy-hepta-1,4,6-trien-3-one	100	476	2104047
NAM	156.426	INCHIKEY:ZIUSSTSXXLLKKK-KOBPDPAPSA-N	239	4452	(1E,4Z,6E)-5-Hydroxy-1,7-bis(4-hydroxy-3-methoxyphenyl)hepta-1,4,6-trien-3-one	Hydroxy-hepta-1,4,6-trien-3-one	100	476	2104047
TSA	162.613	INCHIKEY:ZIUSSTSXXLLKKK-KOBPDPAPSA-N	245	4452	(1E,4Z,6E)-5-Hydroxy-1,7-bis(4-hydroxy-3-methoxyphenyl)hepta-1,4,6-trien-3-one	Hydroxy-hepta-1,4,6-trien-3-one	100	476	2104047
TSA+NAM	168.693	INCHIKEY:ZIUSSTSXXLLKKK-KOBPDPAPSA-N	258	4452	(1E,4Z,6E)-5-Hydroxy-1,7-bis(4-hydroxy-3-methoxyphenyl)hepta-1,4,6-trien-3-one	Hydroxy-hepta-1,4,6-trien-3-one	100	476	2104047
Hypoxia	91.6592	INCHIKEY:BPYKTIZUTYGOLE-IFADSCNNSA-N	120	3759	Bilirubin	Bilirubin	101	475	1759176
Hypoxia+NAM	144.132	INCHIKEY:BPYKTIZUTYGOLE-IFADSCNNSA-N	200	3759	Bilirubin	Bilirubin	101	475	1759176
Hypoxia+TSA	193.125	INCHIKEY:BPYKTIZUTYGOLE-IFADSCNNSA-N	262	3759	Bilirubin	Bilirubin	101	475	1759176
Hypoxia+TSA+NAM	152.583	INCHIKEY:BPYKTIZUTYGOLE-IFADSCNNSA-N	209	3759	Bilirubin	Bilirubin	101	475	1759176
NAM	127.209	INCHIKEY:BPYKTIZUTYGOLE-IFADSCNNSA-N	180	3759	Bilirubin	Bilirubin	101	475	1759176
TSA	157.268	INCHIKEY:BPYKTIZUTYGOLE-IFADSCNNSA-N	211	3759	Bilirubin	Bilirubin	101	475	1759176
TSA+NAM	151.84	INCHIKEY:BPYKTIZUTYGOLE-IFADSCNNSA-N	200	3759	Bilirubin	Bilirubin	101	475	1759176
Hypoxia	126.409	INCHIKEY:UHDGCWIWMRVCDJ-XVFCMESISA-N	164	4082	Cytidine	Cytidine	102	474	1914678
Hypoxia+NAM	255.562	INCHIKEY:UHDGCWIWMRVCDJ-XVFCMESISA-N	296	4082	Cytidine	Cytidine	102	474	1914678
Hypoxia+TSA	314.501	INCHIKEY:UHDGCWIWMRVCDJ-XVFCMESISA-N	365	4082	Cytidine	Cytidine	102	474	1914678
Hypoxia+TSA+NAM	242.21	INCHIKEY:UHDGCWIWMRVCDJ-XVFCMESISA-N	280	4082	Cytidine	Cytidine	102	474	1914678
NAM	253.353	INCHIKEY:UHDGCWIWMRVCDJ-XVFCMESISA-N	287	4082	Cytidine	Cytidine	102	474	1914678
TSA	192.469	INCHIKEY:UHDGCWIWMRVCDJ-XVFCMESISA-N	272	4082	Cytidine	Cytidine	102	474	1914678
TSA+NAM	265.854	INCHIKEY:UHDGCWIWMRVCDJ-XVFCMESISA-N	295	4082	Cytidine	Cytidine	102	474	1914678
Hypoxia	110.832	INCHIKEY:FOIXSVOLVBLSDH-UHFFFAOYSA-N	170	4986	Silver cation	Silver cation	103	466	2324898
Hypoxia+NAM	183.735	INCHIKEY:FOIXSVOLVBLSDH-UHFFFAOYSA-N	300	4986	Silver cation	Silver cation	103	466	2324898
Hypoxia+TSA	226.851	INCHIKEY:FOIXSVOLVBLSDH-UHFFFAOYSA-N	375	4986	Silver cation	Silver cation	103	466	2324898
Hypoxia+TSA+NAM	186.161	INCHIKEY:FOIXSVOLVBLSDH-UHFFFAOYSA-N	306	4986	Silver cation	Silver cation	103	466	2324898
NAM	181.982	INCHIKEY:FOIXSVOLVBLSDH-UHFFFAOYSA-N	297	4986	Silver cation	Silver cation	103	466	2324898
TSA	182.721	INCHIKEY:FOIXSVOLVBLSDH-UHFFFAOYSA-N	299	4986	Silver cation	Silver cation	103	466	2324898
TSA+NAM	181.334	INCHIKEY:FOIXSVOLVBLSDH-UHFFFAOYSA-N	295	4986	Silver cation	Silver cation	103	466	2324898
Hypoxia	93.6788	INCHIKEY:XAUDJQYHKZQPEU-KVQBGUIXSA-N	102	3190	Decitabine	Decitabine	104	462	1507320
Hypoxia+NAM	123.634	INCHIKEY:XAUDJQYHKZQPEU-KVQBGUIXSA-N	151	3190	Decitabine	Decitabine	104	462	1507320
Hypoxia+TSA	173.089	INCHIKEY:XAUDJQYHKZQPEU-KVQBGUIXSA-N	206	3190	Decitabine	Decitabine	104	462	1507320
Hypoxia+TSA+NAM	121.777	INCHIKEY:XAUDJQYHKZQPEU-KVQBGUIXSA-N	157	3190	Decitabine	Decitabine	104	462	1507320
NAM	128.441	INCHIKEY:XAUDJQYHKZQPEU-KVQBGUIXSA-N	148	3190	Decitabine	Decitabine	104	462	1507320
TSA	152.62	INCHIKEY:XAUDJQYHKZQPEU-KVQBGUIXSA-N	182	3190	Decitabine	Decitabine	104	462	1507320
TSA+NAM	154.262	INCHIKEY:XAUDJQYHKZQPEU-KVQBGUIXSA-N	167	3190	Decitabine	Decitabine	104	462	1507320
Hypoxia	82.1403	INCHIKEY:ANMYAHDLKVNJJO-LTCKWSDVSA-M	101	3212	Levothyroxine sodium monohydrate Sodium;4-[4-[(2S)-2-amino-2-carboxyethyl]-2,6-diiodophenoxy]-2,6-diiodophenolate;hydrate	Levothyroxine sodium monohydrate Sodium	105	459	1504458
Hypoxia+NAM	137.067	INCHIKEY:ANMYAHDLKVNJJO-LTCKWSDVSA-M	176	3212	Levothyroxine sodium monohydrate Sodium;4-[4-[(2S)-2-amino-2-carboxyethyl]-2,6-diiodophenoxy]-2,6-diiodophenolate;hydrate	Levothyroxine sodium monohydrate Sodium	105	459	1504458
Hypoxia+TSA	181.025	INCHIKEY:ANMYAHDLKVNJJO-LTCKWSDVSA-M	224	3212	Levothyroxine sodium monohydrate Sodium;4-[4-[(2S)-2-amino-2-carboxyethyl]-2,6-diiodophenoxy]-2,6-diiodophenolate;hydrate	Levothyroxine sodium monohydrate Sodium	105	459	1504458
Hypoxia+TSA+NAM	142.368	INCHIKEY:ANMYAHDLKVNJJO-LTCKWSDVSA-M	181	3212	Levothyroxine sodium monohydrate Sodium;4-[4-[(2S)-2-amino-2-carboxyethyl]-2,6-diiodophenoxy]-2,6-diiodophenolate;hydrate	Levothyroxine sodium monohydrate Sodium	105	459	1504458
NAM	123.728	INCHIKEY:ANMYAHDLKVNJJO-LTCKWSDVSA-M	152	3212	Levothyroxine sodium monohydrate Sodium;4-[4-[(2S)-2-amino-2-carboxyethyl]-2,6-diiodophenoxy]-2,6-diiodophenolate;hydrate	Levothyroxine sodium monohydrate Sodium	105	459	1504458
TSA	148.679	INCHIKEY:ANMYAHDLKVNJJO-LTCKWSDVSA-M	189	3212	Levothyroxine sodium monohydrate Sodium;4-[4-[(2S)-2-amino-2-carboxyethyl]-2,6-diiodophenoxy]-2,6-diiodophenolate;hydrate	Levothyroxine sodium monohydrate Sodium	105	459	1504458
TSA+NAM	150.374	INCHIKEY:ANMYAHDLKVNJJO-LTCKWSDVSA-M	182	3212	Levothyroxine sodium monohydrate Sodium;4-[4-[(2S)-2-amino-2-carboxyethyl]-2,6-diiodophenoxy]-2,6-diiodophenolate;hydrate	Levothyroxine sodium monohydrate Sodium	105	459	1504458
Hypoxia	77.7099	INCHIKEY:HOKKHZGPKSLGJE-GSVOUGTGSA-N	61	2445	N-Methyl-D-aspartic acid	N-Methyl-D-aspartic acid	106	454	1155771
Hypoxia+NAM	118.242	INCHIKEY:HOKKHZGPKSLGJE-GSVOUGTGSA-N	117	2445	N-Methyl-D-aspartic acid	N-Methyl-D-aspartic acid	106	454	1155771
Hypoxia+TSA	171.707	INCHIKEY:HOKKHZGPKSLGJE-GSVOUGTGSA-N	153	2445	N-Methyl-D-aspartic acid	N-Methyl-D-aspartic acid	106	454	1155771
Hypoxia+TSA+NAM	137.119	INCHIKEY:HOKKHZGPKSLGJE-GSVOUGTGSA-N	131	2445	N-Methyl-D-aspartic acid	N-Methyl-D-aspartic acid	106	454	1155771
NAM	110.971	INCHIKEY:HOKKHZGPKSLGJE-GSVOUGTGSA-N	101	2445	N-Methyl-D-aspartic acid	N-Methyl-D-aspartic acid	106	454	1155771
TSA	157.928	INCHIKEY:HOKKHZGPKSLGJE-GSVOUGTGSA-N	141	2445	N-Methyl-D-aspartic acid	N-Methyl-D-aspartic acid	106	454	1155771
TSA+NAM	139.324	INCHIKEY:HOKKHZGPKSLGJE-GSVOUGTGSA-N	122	2445	N-Methyl-D-aspartic acid	N-Methyl-D-aspartic acid	106	454	1155771
Hypoxia	100.538	INCHIKEY:OFVLGDICTFRJMM-WESIUVDSSA-N	140	4145			107	454	1939482
Hypoxia+NAM	161.796	INCHIKEY:OFVLGDICTFRJMM-WESIUVDSSA-N	241	4145			107	454	1939482
Hypoxia+TSA	225.78	INCHIKEY:OFVLGDICTFRJMM-WESIUVDSSA-N	329	4145			107	454	1939482
Hypoxia+TSA+NAM	176.422	INCHIKEY:OFVLGDICTFRJMM-WESIUVDSSA-N	262	4145			107	454	1939482
NAM	179.9	INCHIKEY:OFVLGDICTFRJMM-WESIUVDSSA-N	259	4145			107	454	1939482
TSA	179.879	INCHIKEY:OFVLGDICTFRJMM-WESIUVDSSA-N	264	4145			107	454	1939482
TSA+NAM	180.372	INCHIKEY:OFVLGDICTFRJMM-WESIUVDSSA-N	258	4145			107	454	1939482
Hypoxia	70.683	INCHIKEY:XOFYZVNMUHMLCC-ZPOLXVRWSA-N	86	3117	Prednisone	Prednisone	108	452	1458189
Hypoxia+NAM	119.632	INCHIKEY:XOFYZVNMUHMLCC-ZPOLXVRWSA-N	164	3117	Prednisone	Prednisone	108	452	1458189
Hypoxia+TSA	162.229	INCHIKEY:XOFYZVNMUHMLCC-ZPOLXVRWSA-N	213	3117	Prednisone	Prednisone	108	452	1458189
Hypoxia+TSA+NAM	128.005	INCHIKEY:XOFYZVNMUHMLCC-ZPOLXVRWSA-N	170	3117	Prednisone	Prednisone	108	452	1458189
NAM	110.551	INCHIKEY:XOFYZVNMUHMLCC-ZPOLXVRWSA-N	150	3117	Prednisone	Prednisone	108	452	1458189
TSA	134.579	INCHIKEY:XOFYZVNMUHMLCC-ZPOLXVRWSA-N	178	3117	Prednisone	Prednisone	108	452	1458189
TSA+NAM	142.7	INCHIKEY:XOFYZVNMUHMLCC-ZPOLXVRWSA-N	174	3117	Prednisone	Prednisone	108	452	1458189
Hypoxia	110.945	INCHIKEY:ISAKRJDGNUQOIC-UHFFFAOYSA-N	139	3709	Uracil	Uracil	109	450	1741050
Hypoxia+NAM	186.241	INCHIKEY:ISAKRJDGNUQOIC-UHFFFAOYSA-N	250	3709	Uracil	Uracil	109	450	1741050
Hypoxia+TSA	255.051	INCHIKEY:ISAKRJDGNUQOIC-UHFFFAOYSA-N	318	3709	Uracil	Uracil	109	450	1741050
Hypoxia+TSA+NAM	169.854	INCHIKEY:ISAKRJDGNUQOIC-UHFFFAOYSA-N	231	3709	Uracil	Uracil	109	450	1741050
NAM	191.043	INCHIKEY:ISAKRJDGNUQOIC-UHFFFAOYSA-N	250	3709	Uracil	Uracil	109	450	1741050
TSA	180.31	INCHIKEY:ISAKRJDGNUQOIC-UHFFFAOYSA-N	233	3709	Uracil	Uracil	109	450	1741050
TSA+NAM	204.305	INCHIKEY:ISAKRJDGNUQOIC-UHFFFAOYSA-N	255	3709	Uracil	Uracil	109	450	1741050
Hypoxia	79.3252	INCHIKEY:OYVAGSVQBOHSSS-UAPAGMARSA-O	104	3376	Bleomycin	Bleomycin	110	450	1595088
Hypoxia+NAM	125.37	INCHIKEY:OYVAGSVQBOHSSS-UAPAGMARSA-O	169	3376	Bleomycin	Bleomycin	110	450	1595088
Hypoxia+TSA	178.401	INCHIKEY:OYVAGSVQBOHSSS-UAPAGMARSA-O	231	3376	Bleomycin	Bleomycin	110	450	1595088
Hypoxia+TSA+NAM	126.129	INCHIKEY:OYVAGSVQBOHSSS-UAPAGMARSA-O	180	3376	Bleomycin	Bleomycin	110	450	1595088
NAM	134.247	INCHIKEY:OYVAGSVQBOHSSS-UAPAGMARSA-O	181	3376	Bleomycin	Bleomycin	110	450	1595088
TSA	131.843	INCHIKEY:OYVAGSVQBOHSSS-UAPAGMARSA-O	176	3376	Bleomycin	Bleomycin	110	450	1595088
TSA+NAM	145.519	INCHIKEY:OYVAGSVQBOHSSS-UAPAGMARSA-O	183	3376	Bleomycin	Bleomycin	110	450	1595088
Hypoxia	123.508	INCHIKEY:RFSUNEUAIZKAJO-ARQDHWQXSA-N	163	4041	beta-D-Fructofuranose	beta-D-Fructofuranose	111	449	1893213
Hypoxia+NAM	195.499	INCHIKEY:RFSUNEUAIZKAJO-ARQDHWQXSA-N	274	4041	beta-D-Fructofuranose	beta-D-Fructofuranose	111	449	1893213
Hypoxia+TSA	247.889	INCHIKEY:RFSUNEUAIZKAJO-ARQDHWQXSA-N	344	4041	beta-D-Fructofuranose	beta-D-Fructofuranose	111	449	1893213
Hypoxia+TSA+NAM	197.622	INCHIKEY:RFSUNEUAIZKAJO-ARQDHWQXSA-N	281	4041	beta-D-Fructofuranose	beta-D-Fructofuranose	111	449	1893213
NAM	170.792	INCHIKEY:RFSUNEUAIZKAJO-ARQDHWQXSA-N	247	4041	beta-D-Fructofuranose	beta-D-Fructofuranose	111	449	1893213
TSA	202.454	INCHIKEY:RFSUNEUAIZKAJO-ARQDHWQXSA-N	276	4041	beta-D-Fructofuranose	beta-D-Fructofuranose	111	449	1893213
TSA+NAM	193.185	INCHIKEY:RFSUNEUAIZKAJO-ARQDHWQXSA-N	268	4041	beta-D-Fructofuranose	beta-D-Fructofuranose	111	449	1893213
Hypoxia	79.9941	INCHIKEY:ZDZOTLJHXYCWBA-VCVYQWHSSA-N	108	3911	Docetaxel	Docetaxel	112	449	1842651
Hypoxia+NAM	118.152	INCHIKEY:ZDZOTLJHXYCWBA-VCVYQWHSSA-N	185	3911	Docetaxel	Docetaxel	112	449	1842651
Hypoxia+TSA	165.523	INCHIKEY:ZDZOTLJHXYCWBA-VCVYQWHSSA-N	244	3911	Docetaxel	Docetaxel	112	449	1842651
Hypoxia+TSA+NAM	127.589	INCHIKEY:ZDZOTLJHXYCWBA-VCVYQWHSSA-N	193	3911	Docetaxel	Docetaxel	112	449	1842651
NAM	130.447	INCHIKEY:ZDZOTLJHXYCWBA-VCVYQWHSSA-N	191	3911	Docetaxel	Docetaxel	112	449	1842651
TSA	139.257	INCHIKEY:ZDZOTLJHXYCWBA-VCVYQWHSSA-N	206	3911	Docetaxel	Docetaxel	112	449	1842651
TSA+NAM	143.321	INCHIKEY:ZDZOTLJHXYCWBA-VCVYQWHSSA-N	208	3911	Docetaxel	Docetaxel	112	449	1842651
Hypoxia	77.5343	INCHIKEY:SONNWYBIRXJNDC-VIFPVBQESA-N	91	3202	Phenylephrine	Phenylephrine	113	449	1508751
Hypoxia+NAM	121.757	INCHIKEY:SONNWYBIRXJNDC-VIFPVBQESA-N	170	3202	Phenylephrine	Phenylephrine	113	449	1508751
Hypoxia+TSA	179.353	INCHIKEY:SONNWYBIRXJNDC-VIFPVBQESA-N	230	3202	Phenylephrine	Phenylephrine	113	449	1508751
Hypoxia+TSA+NAM	132.339	INCHIKEY:SONNWYBIRXJNDC-VIFPVBQESA-N	182	3202	Phenylephrine	Phenylephrine	113	449	1508751
NAM	114.954	INCHIKEY:SONNWYBIRXJNDC-VIFPVBQESA-N	161	3202	Phenylephrine	Phenylephrine	113	449	1508751
TSA	153.879	INCHIKEY:SONNWYBIRXJNDC-VIFPVBQESA-N	202	3202	Phenylephrine	Phenylephrine	113	449	1508751
TSA+NAM	142.331	INCHIKEY:SONNWYBIRXJNDC-VIFPVBQESA-N	192	3202	Phenylephrine	Phenylephrine	113	449	1508751
Hypoxia	92.1829	INCHIKEY:BPEGJWRSRHCHSN-UHFFFAOYSA-N	119	3522	Temozolomide	Temozolomide	114	447	1669023
Hypoxia+NAM	131.256	INCHIKEY:BPEGJWRSRHCHSN-UHFFFAOYSA-N	189	3522	Temozolomide	Temozolomide	114	447	1669023
Hypoxia+TSA	184.778	INCHIKEY:BPEGJWRSRHCHSN-UHFFFAOYSA-N	245	3522	Temozolomide	Temozolomide	114	447	1669023
Hypoxia+TSA+NAM	147.657	INCHIKEY:BPEGJWRSRHCHSN-UHFFFAOYSA-N	202	3522	Temozolomide	Temozolomide	114	447	1669023
NAM	149.079	INCHIKEY:BPEGJWRSRHCHSN-UHFFFAOYSA-N	193	3522	Temozolomide	Temozolomide	114	447	1669023
TSA	153.576	INCHIKEY:BPEGJWRSRHCHSN-UHFFFAOYSA-N	199	3522	Temozolomide	Temozolomide	114	447	1669023
TSA+NAM	155.461	INCHIKEY:BPEGJWRSRHCHSN-UHFFFAOYSA-N	201	3522	Temozolomide	Temozolomide	114	447	1669023
Hypoxia	107.029	INCHIKEY:RBFQJDQYXXHULB-UHFFFAOYSA-N	160	4571	Arsine	Arsine	115	446	2149839
Hypoxia+NAM	175.18	INCHIKEY:RBFQJDQYXXHULB-UHFFFAOYSA-N	286	4571	Arsine	Arsine	115	446	2149839
Hypoxia+TSA	225.923	INCHIKEY:RBFQJDQYXXHULB-UHFFFAOYSA-N	363	4571	Arsine	Arsine	115	446	2149839
Hypoxia+TSA+NAM	182.851	INCHIKEY:RBFQJDQYXXHULB-UHFFFAOYSA-N	297	4571	Arsine	Arsine	115	446	2149839
NAM	174.618	INCHIKEY:RBFQJDQYXXHULB-UHFFFAOYSA-N	282	4571	Arsine	Arsine	115	446	2149839
TSA	182.849	INCHIKEY:RBFQJDQYXXHULB-UHFFFAOYSA-N	296	4571	Arsine	Arsine	115	446	2149839
TSA+NAM	184.615	INCHIKEY:RBFQJDQYXXHULB-UHFFFAOYSA-N	296	4571	Arsine	Arsine	115	446	2149839
Hypoxia	90.6028	INCHIKEY:HEDRZPFGACZZDS-UHFFFAOYSA-N	121	3738	Chloroform	Chloroform	116	446	1752975
Hypoxia+NAM	155.307	INCHIKEY:HEDRZPFGACZZDS-UHFFFAOYSA-N	218	3738	Chloroform	Chloroform	116	446	1752975
Hypoxia+TSA	216.559	INCHIKEY:HEDRZPFGACZZDS-UHFFFAOYSA-N	296	3738	Chloroform	Chloroform	116	446	1752975
Hypoxia+TSA+NAM	165.108	INCHIKEY:HEDRZPFGACZZDS-UHFFFAOYSA-N	231	3738	Chloroform	Chloroform	116	446	1752975
NAM	157.207	INCHIKEY:HEDRZPFGACZZDS-UHFFFAOYSA-N	216	3738	Chloroform	Chloroform	116	446	1752975
TSA	167.108	INCHIKEY:HEDRZPFGACZZDS-UHFFFAOYSA-N	234	3738	Chloroform	Chloroform	116	446	1752975
TSA+NAM	168.013	INCHIKEY:HEDRZPFGACZZDS-UHFFFAOYSA-N	224	3738	Chloroform	Chloroform	116	446	1752975
Hypoxia	66.4407	INCHIKEY:VPJXQGSRWJZDOB-UHFFFAOYSA-O	78	3051	Carbastat	Carbastat	117	443	1431954
Hypoxia+NAM	98.9738	INCHIKEY:VPJXQGSRWJZDOB-UHFFFAOYSA-O	131	3051	Carbastat	Carbastat	117	443	1431954
Hypoxia+TSA	160.647	INCHIKEY:VPJXQGSRWJZDOB-UHFFFAOYSA-O	200	3051	Carbastat	Carbastat	117	443	1431954
Hypoxia+TSA+NAM	109.373	INCHIKEY:VPJXQGSRWJZDOB-UHFFFAOYSA-O	145	3051	Carbastat	Carbastat	117	443	1431954
NAM	101.697	INCHIKEY:VPJXQGSRWJZDOB-UHFFFAOYSA-O	137	3051	Carbastat	Carbastat	117	443	1431954
TSA	136.954	INCHIKEY:VPJXQGSRWJZDOB-UHFFFAOYSA-O	173	3051	Carbastat	Carbastat	117	443	1431954
TSA+NAM	122.85	INCHIKEY:VPJXQGSRWJZDOB-UHFFFAOYSA-O	151	3051	Carbastat	Carbastat	117	443	1431954
Hypoxia	88.5544	INCHIKEY:XGALLCVXEZPNRQ-UHFFFAOYSA-N	105	3251	Gefitinib	Gefitinib	118	443	1533078
Hypoxia+NAM	125.041	INCHIKEY:XGALLCVXEZPNRQ-UHFFFAOYSA-N	169	3251	Gefitinib	Gefitinib	118	443	1533078
Hypoxia+TSA	179.166	INCHIKEY:XGALLCVXEZPNRQ-UHFFFAOYSA-N	231	3251	Gefitinib	Gefitinib	118	443	1533078
Hypoxia+TSA+NAM	139.59	INCHIKEY:XGALLCVXEZPNRQ-UHFFFAOYSA-N	190	3251	Gefitinib	Gefitinib	118	443	1533078
NAM	142.137	INCHIKEY:XGALLCVXEZPNRQ-UHFFFAOYSA-N	178	3251	Gefitinib	Gefitinib	118	443	1533078
TSA	147.719	INCHIKEY:XGALLCVXEZPNRQ-UHFFFAOYSA-N	189	3251	Gefitinib	Gefitinib	118	443	1533078
TSA+NAM	155.716	INCHIKEY:XGALLCVXEZPNRQ-UHFFFAOYSA-N	196	3251	Gefitinib	Gefitinib	118	443	1533078
Hypoxia	69.292	INCHIKEY:QXZGBUJJYSLZLT-FDISYFBBSA-N	82	3001	Bradykinin	Bradykinin	119	439	1416690
Hypoxia+NAM	114.59	INCHIKEY:QXZGBUJJYSLZLT-FDISYFBBSA-N	146	3001	Bradykinin	Bradykinin	119	439	1416690
Hypoxia+TSA	170.62	INCHIKEY:QXZGBUJJYSLZLT-FDISYFBBSA-N	206	3001	Bradykinin	Bradykinin	119	439	1416690
Hypoxia+TSA+NAM	121.745	INCHIKEY:QXZGBUJJYSLZLT-FDISYFBBSA-N	157	3001	Bradykinin	Bradykinin	119	439	1416690
NAM	115.54	INCHIKEY:QXZGBUJJYSLZLT-FDISYFBBSA-N	151	3001	Bradykinin	Bradykinin	119	439	1416690
TSA	131.523	INCHIKEY:QXZGBUJJYSLZLT-FDISYFBBSA-N	165	3001	Bradykinin	Bradykinin	119	439	1416690
TSA+NAM	124.993	INCHIKEY:QXZGBUJJYSLZLT-FDISYFBBSA-N	152	3001	Bradykinin	Bradykinin	119	439	1416690
Hypoxia	85.0777	INCHIKEY:RZVAJINKPMORJF-UHFFFAOYSA-N	94	3283	Acetaminophen	Acetaminophen	120	436	1545003
Hypoxia+NAM	140.231	INCHIKEY:RZVAJINKPMORJF-UHFFFAOYSA-N	186	3283	Acetaminophen	Acetaminophen	120	436	1545003
Hypoxia+TSA	192.767	INCHIKEY:RZVAJINKPMORJF-UHFFFAOYSA-N	244	3283	Acetaminophen	Acetaminophen	120	436	1545003
Hypoxia+TSA+NAM	157.786	INCHIKEY:RZVAJINKPMORJF-UHFFFAOYSA-N	199	3283	Acetaminophen	Acetaminophen	120	436	1545003
NAM	136.789	INCHIKEY:RZVAJINKPMORJF-UHFFFAOYSA-N	181	3283	Acetaminophen	Acetaminophen	120	436	1545003
TSA	159.508	INCHIKEY:RZVAJINKPMORJF-UHFFFAOYSA-N	200	3283	Acetaminophen	Acetaminophen	120	436	1545003
TSA+NAM	155.79	INCHIKEY:RZVAJINKPMORJF-UHFFFAOYSA-N	195	3283	Acetaminophen	Acetaminophen	120	436	1545003
Hypoxia	83.7967	INCHIKEY:IAKHMKGGTNLKSZ-INIZCTEOSA-N	119	3306	Colchicine	Colchicine	121	435	1545957
Hypoxia+NAM	142.874	INCHIKEY:IAKHMKGGTNLKSZ-INIZCTEOSA-N	205	3306	Colchicine	Colchicine	121	435	1545957
Hypoxia+TSA	193.582	INCHIKEY:IAKHMKGGTNLKSZ-INIZCTEOSA-N	260	3306	Colchicine	Colchicine	121	435	1545957
Hypoxia+TSA+NAM	151.332	INCHIKEY:IAKHMKGGTNLKSZ-INIZCTEOSA-N	215	3306	Colchicine	Colchicine	121	435	1545957
NAM	143.464	INCHIKEY:IAKHMKGGTNLKSZ-INIZCTEOSA-N	201	3306	Colchicine	Colchicine	121	435	1545957
TSA	162.828	INCHIKEY:IAKHMKGGTNLKSZ-INIZCTEOSA-N	226	3306	Colchicine	Colchicine	121	435	1545957
TSA+NAM	166.313	INCHIKEY:IAKHMKGGTNLKSZ-INIZCTEOSA-N	219	3306	Colchicine	Colchicine	121	435	1545957
Hypoxia	70.9297	INCHIKEY:RYMZZMVNJRMUDD-HGQWONQESA-N	88	3144	Simvastatin	Simvastatin	122	435	1472022
Hypoxia+NAM	107.105	INCHIKEY:RYMZZMVNJRMUDD-HGQWONQESA-N	152	3144	Simvastatin	Simvastatin	122	435	1472022
Hypoxia+TSA	155.631	INCHIKEY:RYMZZMVNJRMUDD-HGQWONQESA-N	207	3144	Simvastatin	Simvastatin	122	435	1472022
Hypoxia+TSA+NAM	124.29	INCHIKEY:RYMZZMVNJRMUDD-HGQWONQESA-N	171	3144	Simvastatin	Simvastatin	122	435	1472022
NAM	111.843	INCHIKEY:RYMZZMVNJRMUDD-HGQWONQESA-N	150	3144	Simvastatin	Simvastatin	122	435	1472022
TSA	130.639	INCHIKEY:RYMZZMVNJRMUDD-HGQWONQESA-N	178	3144	Simvastatin	Simvastatin	122	435	1472022
TSA+NAM	115.919	INCHIKEY:RYMZZMVNJRMUDD-HGQWONQESA-N	156	3144	Simvastatin	Simvastatin	122	435	1472022
Hypoxia	56.5423	INCHIKEY:ZFGMDIBRIDKWMY-PASTXAENSA-N	46	1903	Sodium heparin	Sodium heparin	123	434	900099
Hypoxia+NAM	102.455	INCHIKEY:ZFGMDIBRIDKWMY-PASTXAENSA-N	73	1903	Sodium heparin	Sodium heparin	123	434	900099
Hypoxia+TSA	131.493	INCHIKEY:ZFGMDIBRIDKWMY-PASTXAENSA-N	108	1903	Sodium heparin	Sodium heparin	123	434	900099
Hypoxia+TSA+NAM	92.0829	INCHIKEY:ZFGMDIBRIDKWMY-PASTXAENSA-N	84	1903	Sodium heparin	Sodium heparin	123	434	900099
NAM	90.0882	INCHIKEY:ZFGMDIBRIDKWMY-PASTXAENSA-N	81	1903	Sodium heparin	Sodium heparin	123	434	900099
TSA	113.487	INCHIKEY:ZFGMDIBRIDKWMY-PASTXAENSA-N	88	1903	Sodium heparin	Sodium heparin	123	434	900099
TSA+NAM	124.93	INCHIKEY:ZFGMDIBRIDKWMY-PASTXAENSA-N	94	1903	Sodium heparin	Sodium heparin	123	434	900099
Hypoxia	76.9099	INCHIKEY:YASAKCUCGLMORW-UHFFFAOYSA-N	100	3176	Rosiglitazone	Rosiglitazone	124	433	1499211
Hypoxia+NAM	116.475	INCHIKEY:YASAKCUCGLMORW-UHFFFAOYSA-N	159	3176	Rosiglitazone	Rosiglitazone	124	433	1499211
Hypoxia+TSA	174.423	INCHIKEY:YASAKCUCGLMORW-UHFFFAOYSA-N	230	3176	Rosiglitazone	Rosiglitazone	124	433	1499211
Hypoxia+TSA+NAM	132.99	INCHIKEY:YASAKCUCGLMORW-UHFFFAOYSA-N	187	3176	Rosiglitazone	Rosiglitazone	124	433	1499211
NAM	124.756	INCHIKEY:YASAKCUCGLMORW-UHFFFAOYSA-N	174	3176	Rosiglitazone	Rosiglitazone	124	433	1499211
TSA	143.387	INCHIKEY:YASAKCUCGLMORW-UHFFFAOYSA-N	197	3176	Rosiglitazone	Rosiglitazone	124	433	1499211
TSA+NAM	128.38	INCHIKEY:YASAKCUCGLMORW-UHFFFAOYSA-N	176	3176	Rosiglitazone	Rosiglitazone	124	433	1499211
Hypoxia	65.8981	INCHIKEY:KIUKXJAPPMFGSW-DNGZLQJQSA-N	96	3347	(2S,3S,4S,5R,6R)-6-[(2S,3R,4R,5S,6R)-3-Acetamido-2-[(2S,3S,4R,5R,6R)-6-[(2R,3R,4R,5S,6R)-3-acetamido-2,5-dihydroxy-6-(hydroxymethyl)oxan-4-yl]oxy-2-carboxy-4,5-dihydroxyoxan-3-yl]oxy-5-hydroxy-6-(hydroxymethyl)oxan-4-yl]oxy-3,4,5-trihydroxyoxane-2-carboxylic acid	oxy-3,4,5-trihydroxyoxane-2-carboxylic acid	125	430	1571238
Hypoxia+NAM	130.057	INCHIKEY:KIUKXJAPPMFGSW-DNGZLQJQSA-N	180	3347	(2S,3S,4S,5R,6R)-6-[(2S,3R,4R,5S,6R)-3-Acetamido-2-[(2S,3S,4R,5R,6R)-6-[(2R,3R,4R,5S,6R)-3-acetamido-2,5-dihydroxy-6-(hydroxymethyl)oxan-4-yl]oxy-2-carboxy-4,5-dihydroxyoxan-3-yl]oxy-5-hydroxy-6-(hydroxymethyl)oxan-4-yl]oxy-3,4,5-trihydroxyoxane-2-carboxylic acid	oxy-3,4,5-trihydroxyoxane-2-carboxylic acid	125	430	1571238
Hypoxia+TSA	177.285	INCHIKEY:KIUKXJAPPMFGSW-DNGZLQJQSA-N	246	3347	(2S,3S,4S,5R,6R)-6-[(2S,3R,4R,5S,6R)-3-Acetamido-2-[(2S,3S,4R,5R,6R)-6-[(2R,3R,4R,5S,6R)-3-acetamido-2,5-dihydroxy-6-(hydroxymethyl)oxan-4-yl]oxy-2-carboxy-4,5-dihydroxyoxan-3-yl]oxy-5-hydroxy-6-(hydroxymethyl)oxan-4-yl]oxy-3,4,5-trihydroxyoxane-2-carboxylic acid	oxy-3,4,5-trihydroxyoxane-2-carboxylic acid	125	430	1571238
Hypoxia+TSA+NAM	122.923	INCHIKEY:KIUKXJAPPMFGSW-DNGZLQJQSA-N	181	3347	(2S,3S,4S,5R,6R)-6-[(2S,3R,4R,5S,6R)-3-Acetamido-2-[(2S,3S,4R,5R,6R)-6-[(2R,3R,4R,5S,6R)-3-acetamido-2,5-dihydroxy-6-(hydroxymethyl)oxan-4-yl]oxy-2-carboxy-4,5-dihydroxyoxan-3-yl]oxy-5-hydroxy-6-(hydroxymethyl)oxan-4-yl]oxy-3,4,5-trihydroxyoxane-2-carboxylic acid	oxy-3,4,5-trihydroxyoxane-2-carboxylic acid	125	430	1571238
NAM	128.075	INCHIKEY:KIUKXJAPPMFGSW-DNGZLQJQSA-N	189	3347	(2S,3S,4S,5R,6R)-6-[(2S,3R,4R,5S,6R)-3-Acetamido-2-[(2S,3S,4R,5R,6R)-6-[(2R,3R,4R,5S,6R)-3-acetamido-2,5-dihydroxy-6-(hydroxymethyl)oxan-4-yl]oxy-2-carboxy-4,5-dihydroxyoxan-3-yl]oxy-5-hydroxy-6-(hydroxymethyl)oxan-4-yl]oxy-3,4,5-trihydroxyoxane-2-carboxylic acid	oxy-3,4,5-trihydroxyoxane-2-carboxylic acid	125	430	1571238
TSA	130.962	INCHIKEY:KIUKXJAPPMFGSW-DNGZLQJQSA-N	186	3347	(2S,3S,4S,5R,6R)-6-[(2S,3R,4R,5S,6R)-3-Acetamido-2-[(2S,3S,4R,5R,6R)-6-[(2R,3R,4R,5S,6R)-3-acetamido-2,5-dihydroxy-6-(hydroxymethyl)oxan-4-yl]oxy-2-carboxy-4,5-dihydroxyoxan-3-yl]oxy-5-hydroxy-6-(hydroxymethyl)oxan-4-yl]oxy-3,4,5-trihydroxyoxane-2-carboxylic acid	oxy-3,4,5-trihydroxyoxane-2-carboxylic acid	125	430	1571238
TSA+NAM	145.288	INCHIKEY:KIUKXJAPPMFGSW-DNGZLQJQSA-N	187	3347	(2S,3S,4S,5R,6R)-6-[(2S,3R,4R,5S,6R)-3-Acetamido-2-[(2S,3S,4R,5R,6R)-6-[(2R,3R,4R,5S,6R)-3-acetamido-2,5-dihydroxy-6-(hydroxymethyl)oxan-4-yl]oxy-2-carboxy-4,5-dihydroxyoxan-3-yl]oxy-5-hydroxy-6-(hydroxymethyl)oxan-4-yl]oxy-3,4,5-trihydroxyoxane-2-carboxylic acid	oxy-3,4,5-trihydroxyoxane-2-carboxylic acid	125	430	1571238
Hypoxia	75.251	INCHIKEY:XCDIRYDKECHIPE-QHEQPUDQSA-N	101	3713	Docetaxel trihydrate	Docetaxel trihydrate	126	430	1748682
Hypoxia+NAM	111.39	INCHIKEY:XCDIRYDKECHIPE-QHEQPUDQSA-N	174	3713	Docetaxel trihydrate	Docetaxel trihydrate	126	430	1748682
Hypoxia+TSA	159.754	INCHIKEY:XCDIRYDKECHIPE-QHEQPUDQSA-N	235	3713	Docetaxel trihydrate	Docetaxel trihydrate	126	430	1748682
Hypoxia+TSA+NAM	122.725	INCHIKEY:XCDIRYDKECHIPE-QHEQPUDQSA-N	185	3713	Docetaxel trihydrate	Docetaxel trihydrate	126	430	1748682
NAM	126.394	INCHIKEY:XCDIRYDKECHIPE-QHEQPUDQSA-N	184	3713	Docetaxel trihydrate	Docetaxel trihydrate	126	430	1748682
TSA	135.235	INCHIKEY:XCDIRYDKECHIPE-QHEQPUDQSA-N	199	3713	Docetaxel trihydrate	Docetaxel trihydrate	126	430	1748682
TSA+NAM	137.539	INCHIKEY:XCDIRYDKECHIPE-QHEQPUDQSA-N	199	3713	Docetaxel trihydrate	Docetaxel trihydrate	126	430	1748682
Hypoxia	69.6007	INCHIKEY:XNOPRXBHLZRZKH-DSZYJQQASA-N	101	3507	Oxytocin	Oxytocin	127	429	1646604
Hypoxia+NAM	126.059	INCHIKEY:XNOPRXBHLZRZKH-DSZYJQQASA-N	189	3507	Oxytocin	Oxytocin	127	429	1646604
Hypoxia+TSA	146.313	INCHIKEY:XNOPRXBHLZRZKH-DSZYJQQASA-N	214	3507	Oxytocin	Oxytocin	127	429	1646604
Hypoxia+TSA+NAM	113.002	INCHIKEY:XNOPRXBHLZRZKH-DSZYJQQASA-N	169	3507	Oxytocin	Oxytocin	127	429	1646604
NAM	107.63	INCHIKEY:XNOPRXBHLZRZKH-DSZYJQQASA-N	159	3507	Oxytocin	Oxytocin	127	429	1646604
TSA	129.938	INCHIKEY:XNOPRXBHLZRZKH-DSZYJQQASA-N	191	3507	Oxytocin	Oxytocin	127	429	1646604
TSA+NAM	131.301	INCHIKEY:XNOPRXBHLZRZKH-DSZYJQQASA-N	188	3507	Oxytocin	Oxytocin	127	429	1646604
Hypoxia	71.705	INCHIKEY:PIWKPBJCKXDKJR-UHFFFAOYSA-N	79	2923	Isoflurane	Isoflurane	128	427	1383300
Hypoxia+NAM	110.514	INCHIKEY:PIWKPBJCKXDKJR-UHFFFAOYSA-N	145	2923	Isoflurane	Isoflurane	128	427	1383300
Hypoxia+TSA	158.547	INCHIKEY:PIWKPBJCKXDKJR-UHFFFAOYSA-N	188	2923	Isoflurane	Isoflurane	128	427	1383300
Hypoxia+TSA+NAM	121.96	INCHIKEY:PIWKPBJCKXDKJR-UHFFFAOYSA-N	149	2923	Isoflurane	Isoflurane	128	427	1383300
NAM	120.912	INCHIKEY:PIWKPBJCKXDKJR-UHFFFAOYSA-N	152	2923	Isoflurane	Isoflurane	128	427	1383300
TSA	140.169	INCHIKEY:PIWKPBJCKXDKJR-UHFFFAOYSA-N	166	2923	Isoflurane	Isoflurane	128	427	1383300
TSA+NAM	127.911	INCHIKEY:PIWKPBJCKXDKJR-UHFFFAOYSA-N	156	2923	Isoflurane	Isoflurane	128	427	1383300
Hypoxia	92.5742	INCHIKEY:RSHAOIXHUHAZPM-UHFFFAOYSA-N	156	4752			129	426	2227113
Hypoxia+NAM	158.506	INCHIKEY:RSHAOIXHUHAZPM-UHFFFAOYSA-N	274	4752			129	426	2227113
Hypoxia+TSA	212.682	INCHIKEY:RSHAOIXHUHAZPM-UHFFFAOYSA-N	370	4752			129	426	2227113
Hypoxia+TSA+NAM	165.342	INCHIKEY:RSHAOIXHUHAZPM-UHFFFAOYSA-N	287	4752			129	426	2227113
NAM	153.474	INCHIKEY:RSHAOIXHUHAZPM-UHFFFAOYSA-N	263	4752			129	426	2227113
TSA	165.62	INCHIKEY:RSHAOIXHUHAZPM-UHFFFAOYSA-N	287	4752			129	426	2227113
TSA+NAM	160.462	INCHIKEY:RSHAOIXHUHAZPM-UHFFFAOYSA-N	279	4752			129	426	2227113
Hypoxia	95.3797	INCHIKEY:AQHHHDLHHXJYJD-UHFFFAOYSA-N	113	3001	Propranolol	Propranolol	130	426	1417644
Hypoxia+NAM	132.493	INCHIKEY:AQHHHDLHHXJYJD-UHFFFAOYSA-N	177	3001	Propranolol	Propranolol	130	426	1417644
Hypoxia+TSA	184.869	INCHIKEY:AQHHHDLHHXJYJD-UHFFFAOYSA-N	230	3001	Propranolol	Propranolol	130	426	1417644
Hypoxia+TSA+NAM	141.049	INCHIKEY:AQHHHDLHHXJYJD-UHFFFAOYSA-N	183	3001	Propranolol	Propranolol	130	426	1417644
NAM	122.087	INCHIKEY:AQHHHDLHHXJYJD-UHFFFAOYSA-N	156	3001	Propranolol	Propranolol	130	426	1417644
TSA	153.4	INCHIKEY:AQHHHDLHHXJYJD-UHFFFAOYSA-N	194	3001	Propranolol	Propranolol	130	426	1417644
TSA+NAM	147.615	INCHIKEY:AQHHHDLHHXJYJD-UHFFFAOYSA-N	184	3001	Propranolol	Propranolol	130	426	1417644
Hypoxia	83.3304	INCHIKEY:NMUSYJAQQFHJEW-KVTDHHQDSA-N	81	2671	Azacitidine	Azacitidine	131	424	1261188
Hypoxia+NAM	101.503	INCHIKEY:NMUSYJAQQFHJEW-KVTDHHQDSA-N	111	2671	Azacitidine	Azacitidine	131	424	1261188
Hypoxia+TSA	154.255	INCHIKEY:NMUSYJAQQFHJEW-KVTDHHQDSA-N	168	2671	Azacitidine	Azacitidine	131	424	1261188
Hypoxia+TSA+NAM	107.855	INCHIKEY:NMUSYJAQQFHJEW-KVTDHHQDSA-N	126	2671	Azacitidine	Azacitidine	131	424	1261188
NAM	112.451	INCHIKEY:NMUSYJAQQFHJEW-KVTDHHQDSA-N	119	2671	Azacitidine	Azacitidine	131	424	1261188
TSA	128.254	INCHIKEY:NMUSYJAQQFHJEW-KVTDHHQDSA-N	136	2671	Azacitidine	Azacitidine	131	424	1261188
TSA+NAM	134.286	INCHIKEY:NMUSYJAQQFHJEW-KVTDHHQDSA-N	126	2671	Azacitidine	Azacitidine	131	424	1261188
Hypoxia	74.8781	INCHIKEY:SQVRNKJHWKZAKO-USOVHJGOSA-N	105	3587	5-Acetamido--3,5-dideoxy-D-glyceo-D-galacto-2-nonulosonic acid	5-Acetamido--3,5-dideoxy-D-glyceo-D-galacto-2-nonulosonic acid	132	420	1666638
Hypoxia+NAM	135.447	INCHIKEY:SQVRNKJHWKZAKO-USOVHJGOSA-N	197	3587	5-Acetamido--3,5-dideoxy-D-glyceo-D-galacto-2-nonulosonic acid	5-Acetamido--3,5-dideoxy-D-glyceo-D-galacto-2-nonulosonic acid	132	420	1666638
Hypoxia+TSA	181.492	INCHIKEY:SQVRNKJHWKZAKO-USOVHJGOSA-N	251	3587	5-Acetamido--3,5-dideoxy-D-glyceo-D-galacto-2-nonulosonic acid	5-Acetamido--3,5-dideoxy-D-glyceo-D-galacto-2-nonulosonic acid	132	420	1666638
Hypoxia+TSA+NAM	141.63	INCHIKEY:SQVRNKJHWKZAKO-USOVHJGOSA-N	196	3587	5-Acetamido--3,5-dideoxy-D-glyceo-D-galacto-2-nonulosonic acid	5-Acetamido--3,5-dideoxy-D-glyceo-D-galacto-2-nonulosonic acid	132	420	1666638
NAM	129.919	INCHIKEY:SQVRNKJHWKZAKO-USOVHJGOSA-N	186	3587	5-Acetamido--3,5-dideoxy-D-glyceo-D-galacto-2-nonulosonic acid	5-Acetamido--3,5-dideoxy-D-glyceo-D-galacto-2-nonulosonic acid	132	420	1666638
TSA	141.049	INCHIKEY:SQVRNKJHWKZAKO-USOVHJGOSA-N	208	3587	5-Acetamido--3,5-dideoxy-D-glyceo-D-galacto-2-nonulosonic acid	5-Acetamido--3,5-dideoxy-D-glyceo-D-galacto-2-nonulosonic acid	132	420	1666638
TSA+NAM	140.549	INCHIKEY:SQVRNKJHWKZAKO-USOVHJGOSA-N	193	3587	5-Acetamido--3,5-dideoxy-D-glyceo-D-galacto-2-nonulosonic acid	5-Acetamido--3,5-dideoxy-D-glyceo-D-galacto-2-nonulosonic acid	132	420	1666638
Hypoxia	71.139	INCHIKEY:UGFAIRIUMAVXCW-UHFFFAOYSA-N	98	3479	Carbon monoxide	Carbon monoxide	133	415	1638018
Hypoxia+NAM	126.187	INCHIKEY:UGFAIRIUMAVXCW-UHFFFAOYSA-N	179	3479	Carbon monoxide	Carbon monoxide	133	415	1638018
Hypoxia+TSA	185.523	INCHIKEY:UGFAIRIUMAVXCW-UHFFFAOYSA-N	248	3479	Carbon monoxide	Carbon monoxide	133	415	1638018
Hypoxia+TSA+NAM	139.129	INCHIKEY:UGFAIRIUMAVXCW-UHFFFAOYSA-N	190	3479	Carbon monoxide	Carbon monoxide	133	415	1638018
NAM	135.112	INCHIKEY:UGFAIRIUMAVXCW-UHFFFAOYSA-N	179	3479	Carbon monoxide	Carbon monoxide	133	415	1638018
TSA	144.005	INCHIKEY:UGFAIRIUMAVXCW-UHFFFAOYSA-N	197	3479	Carbon monoxide	Carbon monoxide	133	415	1638018
TSA+NAM	138.147	INCHIKEY:UGFAIRIUMAVXCW-UHFFFAOYSA-N	190	3479	Carbon monoxide	Carbon monoxide	133	415	1638018
Hypoxia	55.5912	INCHIKEY:GMRQFYUYWCNGIN-NKMMMXOESA-N	69	2581	Calcitriol	Calcitriol	134	413	1222074
Hypoxia+NAM	82.7844	INCHIKEY:GMRQFYUYWCNGIN-NKMMMXOESA-N	104	2581	Calcitriol	Calcitriol	134	413	1222074
Hypoxia+TSA	117.968	INCHIKEY:GMRQFYUYWCNGIN-NKMMMXOESA-N	148	2581	Calcitriol	Calcitriol	134	413	1222074
Hypoxia+TSA+NAM	86.0228	INCHIKEY:GMRQFYUYWCNGIN-NKMMMXOESA-N	109	2581	Calcitriol	Calcitriol	134	413	1222074
NAM	89.7001	INCHIKEY:GMRQFYUYWCNGIN-NKMMMXOESA-N	109	2581	Calcitriol	Calcitriol	134	413	1222074
TSA	112.194	INCHIKEY:GMRQFYUYWCNGIN-NKMMMXOESA-N	139	2581	Calcitriol	Calcitriol	134	413	1222074
TSA+NAM	96.8813	INCHIKEY:GMRQFYUYWCNGIN-NKMMMXOESA-N	112	2581	Calcitriol	Calcitriol	134	413	1222074
Hypoxia	76.0498	INCHIKEY:FPIPGXGPPPQFEQ-OVSJKPMPSA-N	108	3276	Retinol	Retinol	135	411	1540710
Hypoxia+NAM	132.242	INCHIKEY:FPIPGXGPPPQFEQ-OVSJKPMPSA-N	188	3276	Retinol	Retinol	135	411	1540710
Hypoxia+TSA	169.464	INCHIKEY:FPIPGXGPPPQFEQ-OVSJKPMPSA-N	240	3276	Retinol	Retinol	135	411	1540710
Hypoxia+TSA+NAM	130.512	INCHIKEY:FPIPGXGPPPQFEQ-OVSJKPMPSA-N	188	3276	Retinol	Retinol	135	411	1540710
NAM	137.565	INCHIKEY:FPIPGXGPPPQFEQ-OVSJKPMPSA-N	192	3276	Retinol	Retinol	135	411	1540710
TSA	143.789	INCHIKEY:FPIPGXGPPPQFEQ-OVSJKPMPSA-N	205	3276	Retinol	Retinol	135	411	1540710
TSA+NAM	138.913	INCHIKEY:FPIPGXGPPPQFEQ-OVSJKPMPSA-N	193	3276	Retinol	Retinol	135	411	1540710
Hypoxia	78.5159	INCHIKEY:CRJGESKKUOMBCT-VQTJNVASSA-N	132	4355	N-Acetyldihydrosphingosine	N-Acetyldihydrosphingosine	136	410	2052054
Hypoxia+NAM	143.298	INCHIKEY:CRJGESKKUOMBCT-VQTJNVASSA-N	247	4355	N-Acetyldihydrosphingosine	N-Acetyldihydrosphingosine	136	410	2052054
Hypoxia+TSA	192.982	INCHIKEY:CRJGESKKUOMBCT-VQTJNVASSA-N	333	4355	N-Acetyldihydrosphingosine	N-Acetyldihydrosphingosine	136	410	2052054
Hypoxia+TSA+NAM	144.447	INCHIKEY:CRJGESKKUOMBCT-VQTJNVASSA-N	250	4355	N-Acetyldihydrosphingosine	N-Acetyldihydrosphingosine	136	410	2052054
NAM	146.092	INCHIKEY:CRJGESKKUOMBCT-VQTJNVASSA-N	250	4355	N-Acetyldihydrosphingosine	N-Acetyldihydrosphingosine	136	410	2052054
TSA	159.462	INCHIKEY:CRJGESKKUOMBCT-VQTJNVASSA-N	274	4355	N-Acetyldihydrosphingosine	N-Acetyldihydrosphingosine	136	410	2052054
TSA+NAM	143.331	INCHIKEY:CRJGESKKUOMBCT-VQTJNVASSA-N	249	4355	N-Acetyldihydrosphingosine	N-Acetyldihydrosphingosine	136	410	2052054
Hypoxia	76.3808	INCHIKEY:RTZKZFJDLAIYFH-UHFFFAOYSA-N	120	4065	Ether	Ether	137	408	1910862
Hypoxia+NAM	136.236	INCHIKEY:RTZKZFJDLAIYFH-UHFFFAOYSA-N	226	4065	Ether	Ether	137	408	1910862
Hypoxia+TSA	180.042	INCHIKEY:RTZKZFJDLAIYFH-UHFFFAOYSA-N	292	4065	Ether	Ether	137	408	1910862
Hypoxia+TSA+NAM	134.037	INCHIKEY:RTZKZFJDLAIYFH-UHFFFAOYSA-N	218	4065	Ether	Ether	137	408	1910862
NAM	133.74	INCHIKEY:RTZKZFJDLAIYFH-UHFFFAOYSA-N	219	4065	Ether	Ether	137	408	1910862
TSA	145.944	INCHIKEY:RTZKZFJDLAIYFH-UHFFFAOYSA-N	240	4065	Ether	Ether	137	408	1910862
TSA+NAM	128.59	INCHIKEY:RTZKZFJDLAIYFH-UHFFFAOYSA-N	211	4065	Ether	Ether	137	408	1910862
Hypoxia	72.4072	INCHIKEY:JSQIKKVBLLHQSQ-AWJAZODESA-N	124	4359	(3S)-3-Amino-4-[[(2S)-1-[[(2S)-1-[[(2S)-1-[[(2S)-1-[[(2S)-1-[(2S)-2-[[(1S)-1-carboxyethyl]carbamoyl]pyrrolidin-1-yl]-3-(1H-imidazol-5-yl)-1-oxopropan-2-yl]amino]-3-methyl-1-oxobutan-2-yl]amino]-3-(4-hydroxyphenyl)-1-oxopropan-2-yl]amino]-3-methyl-1-oxobutan-2-yl]amino]-5-(diaminomethylideneamino)-1-oxopentan-2-yl]amino]-4-oxobutanoic acid	oxobutanoic acid	138	406	2057778
Hypoxia+NAM	138.93	INCHIKEY:JSQIKKVBLLHQSQ-AWJAZODESA-N	240	4359	(3S)-3-Amino-4-[[(2S)-1-[[(2S)-1-[[(2S)-1-[[(2S)-1-[[(2S)-1-[(2S)-2-[[(1S)-1-carboxyethyl]carbamoyl]pyrrolidin-1-yl]-3-(1H-imidazol-5-yl)-1-oxopropan-2-yl]amino]-3-methyl-1-oxobutan-2-yl]amino]-3-(4-hydroxyphenyl)-1-oxopropan-2-yl]amino]-3-methyl-1-oxobutan-2-yl]amino]-5-(diaminomethylideneamino)-1-oxopentan-2-yl]amino]-4-oxobutanoic acid	oxobutanoic acid	138	406	2057778
Hypoxia+TSA	174.733	INCHIKEY:JSQIKKVBLLHQSQ-AWJAZODESA-N	302	4359	(3S)-3-Amino-4-[[(2S)-1-[[(2S)-1-[[(2S)-1-[[(2S)-1-[[(2S)-1-[(2S)-2-[[(1S)-1-carboxyethyl]carbamoyl]pyrrolidin-1-yl]-3-(1H-imidazol-5-yl)-1-oxopropan-2-yl]amino]-3-methyl-1-oxobutan-2-yl]amino]-3-(4-hydroxyphenyl)-1-oxopropan-2-yl]amino]-3-methyl-1-oxobutan-2-yl]amino]-5-(diaminomethylideneamino)-1-oxopentan-2-yl]amino]-4-oxobutanoic acid	oxobutanoic acid	138	406	2057778
Hypoxia+TSA+NAM	143.519	INCHIKEY:JSQIKKVBLLHQSQ-AWJAZODESA-N	249	4359	(3S)-3-Amino-4-[[(2S)-1-[[(2S)-1-[[(2S)-1-[[(2S)-1-[[(2S)-1-[(2S)-2-[[(1S)-1-carboxyethyl]carbamoyl]pyrrolidin-1-yl]-3-(1H-imidazol-5-yl)-1-oxopropan-2-yl]amino]-3-methyl-1-oxobutan-2-yl]amino]-3-(4-hydroxyphenyl)-1-oxopropan-2-yl]amino]-3-methyl-1-oxobutan-2-yl]amino]-5-(diaminomethylideneamino)-1-oxopentan-2-yl]amino]-4-oxobutanoic acid	oxobutanoic acid	138	406	2057778
NAM	125.246	INCHIKEY:JSQIKKVBLLHQSQ-AWJAZODESA-N	215	4359	(3S)-3-Amino-4-[[(2S)-1-[[(2S)-1-[[(2S)-1-[[(2S)-1-[[(2S)-1-[(2S)-2-[[(1S)-1-carboxyethyl]carbamoyl]pyrrolidin-1-yl]-3-(1H-imidazol-5-yl)-1-oxopropan-2-yl]amino]-3-methyl-1-oxobutan-2-yl]amino]-3-(4-hydroxyphenyl)-1-oxopropan-2-yl]amino]-3-methyl-1-oxobutan-2-yl]amino]-5-(diaminomethylideneamino)-1-oxopentan-2-yl]amino]-4-oxobutanoic acid	oxobutanoic acid	138	406	2057778
TSA	145.333	INCHIKEY:JSQIKKVBLLHQSQ-AWJAZODESA-N	253	4359	(3S)-3-Amino-4-[[(2S)-1-[[(2S)-1-[[(2S)-1-[[(2S)-1-[[(2S)-1-[(2S)-2-[[(1S)-1-carboxyethyl]carbamoyl]pyrrolidin-1-yl]-3-(1H-imidazol-5-yl)-1-oxopropan-2-yl]amino]-3-methyl-1-oxobutan-2-yl]amino]-3-(4-hydroxyphenyl)-1-oxopropan-2-yl]amino]-3-methyl-1-oxobutan-2-yl]amino]-5-(diaminomethylideneamino)-1-oxopentan-2-yl]amino]-4-oxobutanoic acid	oxobutanoic acid	138	406	2057778
TSA+NAM	134.735	INCHIKEY:JSQIKKVBLLHQSQ-AWJAZODESA-N	234	4359	(3S)-3-Amino-4-[[(2S)-1-[[(2S)-1-[[(2S)-1-[[(2S)-1-[[(2S)-1-[(2S)-2-[[(1S)-1-carboxyethyl]carbamoyl]pyrrolidin-1-yl]-3-(1H-imidazol-5-yl)-1-oxopropan-2-yl]amino]-3-methyl-1-oxobutan-2-yl]amino]-3-(4-hydroxyphenyl)-1-oxopropan-2-yl]amino]-3-methyl-1-oxobutan-2-yl]amino]-5-(diaminomethylideneamino)-1-oxopentan-2-yl]amino]-4-oxobutanoic acid	oxobutanoic acid	138	406	2057778
Hypoxia	66.7377	INCHIKEY:YKPUWZUDDOIDPM-SOFGYWHQSA-N	83	2943	Capsaicin	Capsaicin	139	403	1386639
Hypoxia+NAM	96.1289	INCHIKEY:YKPUWZUDDOIDPM-SOFGYWHQSA-N	137	2943	Capsaicin	Capsaicin	139	403	1386639
Hypoxia+TSA	150.852	INCHIKEY:YKPUWZUDDOIDPM-SOFGYWHQSA-N	195	2943	Capsaicin	Capsaicin	139	403	1386639
Hypoxia+TSA+NAM	107.675	INCHIKEY:YKPUWZUDDOIDPM-SOFGYWHQSA-N	143	2943	Capsaicin	Capsaicin	139	403	1386639
NAM	96.7897	INCHIKEY:YKPUWZUDDOIDPM-SOFGYWHQSA-N	128	2943	Capsaicin	Capsaicin	139	403	1386639
TSA	130.153	INCHIKEY:YKPUWZUDDOIDPM-SOFGYWHQSA-N	166	2943	Capsaicin	Capsaicin	139	403	1386639
TSA+NAM	110.904	INCHIKEY:YKPUWZUDDOIDPM-SOFGYWHQSA-N	141	2943	Capsaicin	Capsaicin	139	403	1386639
Hypoxia	62.4293	INCHIKEY:KBZOIRJILGZLEJ-LGYYRGKSSA-N	89	3251	Argipressin	Argipressin	140	402	1526400
Hypoxia+NAM	111.534	INCHIKEY:KBZOIRJILGZLEJ-LGYYRGKSSA-N	164	3251	Argipressin	Argipressin	140	402	1526400
Hypoxia+TSA	150.361	INCHIKEY:KBZOIRJILGZLEJ-LGYYRGKSSA-N	216	3251	Argipressin	Argipressin	140	402	1526400
Hypoxia+TSA+NAM	114.644	INCHIKEY:KBZOIRJILGZLEJ-LGYYRGKSSA-N	173	3251	Argipressin	Argipressin	140	402	1526400
NAM	100.118	INCHIKEY:KBZOIRJILGZLEJ-LGYYRGKSSA-N	147	3251	Argipressin	Argipressin	140	402	1526400
TSA	128.91	INCHIKEY:KBZOIRJILGZLEJ-LGYYRGKSSA-N	187	3251	Argipressin	Argipressin	140	402	1526400
TSA+NAM	123.6	INCHIKEY:KBZOIRJILGZLEJ-LGYYRGKSSA-N	176	3251	Argipressin	Argipressin	140	402	1526400
Hypoxia	68.7686	INCHIKEY:SGTNSNPWRIOYBX-UHFFFAOYSA-N	86	2983	Verapamil	Verapamil	141	402	1403334
Hypoxia+NAM	102.084	INCHIKEY:SGTNSNPWRIOYBX-UHFFFAOYSA-N	142	2983	Verapamil	Verapamil	141	402	1403334
Hypoxia+TSA	149.517	INCHIKEY:SGTNSNPWRIOYBX-UHFFFAOYSA-N	193	2983	Verapamil	Verapamil	141	402	1403334
Hypoxia+TSA+NAM	107.864	INCHIKEY:SGTNSNPWRIOYBX-UHFFFAOYSA-N	152	2983	Verapamil	Verapamil	141	402	1403334
NAM	99.0236	INCHIKEY:SGTNSNPWRIOYBX-UHFFFAOYSA-N	135	2983	Verapamil	Verapamil	141	402	1403334
TSA	122.856	INCHIKEY:SGTNSNPWRIOYBX-UHFFFAOYSA-N	160	2983	Verapamil	Verapamil	141	402	1403334
TSA+NAM	126.592	INCHIKEY:SGTNSNPWRIOYBX-UHFFFAOYSA-N	167	2983	Verapamil	Verapamil	141	402	1403334
Hypoxia	94.8934	INCHIKEY:YXFVVABEGXRONW-UHFFFAOYSA-N	110	3044	Toluene	Toluene	142	398	1432431
Hypoxia+NAM	125.608	INCHIKEY:YXFVVABEGXRONW-UHFFFAOYSA-N	168	3044	Toluene	Toluene	142	398	1432431
Hypoxia+TSA	183.016	INCHIKEY:YXFVVABEGXRONW-UHFFFAOYSA-N	224	3044	Toluene	Toluene	142	398	1432431
Hypoxia+TSA+NAM	145.174	INCHIKEY:YXFVVABEGXRONW-UHFFFAOYSA-N	182	3044	Toluene	Toluene	142	398	1432431
NAM	136.587	INCHIKEY:YXFVVABEGXRONW-UHFFFAOYSA-N	166	3044	Toluene	Toluene	142	398	1432431
TSA	145.766	INCHIKEY:YXFVVABEGXRONW-UHFFFAOYSA-N	177	3044	Toluene	Toluene	142	398	1432431
TSA+NAM	145.259	INCHIKEY:YXFVVABEGXRONW-UHFFFAOYSA-N	173	3044	Toluene	Toluene	142	398	1432431
Hypoxia	57.3732	INCHIKEY:AIXAANGOTKPUOY-UHFFFAOYSA-N	68	2815	Carbachol CID 521353 2-(Trimethylazaniumyl)ethoxymethanimidate;hydrochloride	Carbachol CID 521353 2-(Trimethylazaniumyl)ethoxymethanimidate;hydrochloride	143	397	1319382
Hypoxia+NAM	90.5113	INCHIKEY:AIXAANGOTKPUOY-UHFFFAOYSA-N	122	2815	Carbachol CID 521353 2-(Trimethylazaniumyl)ethoxymethanimidate;hydrochloride	Carbachol CID 521353 2-(Trimethylazaniumyl)ethoxymethanimidate;hydrochloride	143	397	1319382
Hypoxia+TSA	143.61	INCHIKEY:AIXAANGOTKPUOY-UHFFFAOYSA-N	183	2815	Carbachol CID 521353 2-(Trimethylazaniumyl)ethoxymethanimidate;hydrochloride	Carbachol CID 521353 2-(Trimethylazaniumyl)ethoxymethanimidate;hydrochloride	143	397	1319382
Hypoxia+TSA+NAM	98.8051	INCHIKEY:AIXAANGOTKPUOY-UHFFFAOYSA-N	133	2815	Carbachol CID 521353 2-(Trimethylazaniumyl)ethoxymethanimidate;hydrochloride	Carbachol CID 521353 2-(Trimethylazaniumyl)ethoxymethanimidate;hydrochloride	143	397	1319382
NAM	90.7822	INCHIKEY:AIXAANGOTKPUOY-UHFFFAOYSA-N	124	2815	Carbachol CID 521353 2-(Trimethylazaniumyl)ethoxymethanimidate;hydrochloride	Carbachol CID 521353 2-(Trimethylazaniumyl)ethoxymethanimidate;hydrochloride	143	397	1319382
TSA	122.785	INCHIKEY:AIXAANGOTKPUOY-UHFFFAOYSA-N	155	2815	Carbachol CID 521353 2-(Trimethylazaniumyl)ethoxymethanimidate;hydrochloride	Carbachol CID 521353 2-(Trimethylazaniumyl)ethoxymethanimidate;hydrochloride	143	397	1319382
TSA+NAM	112.311	INCHIKEY:AIXAANGOTKPUOY-UHFFFAOYSA-N	140	2815	Carbachol CID 521353 2-(Trimethylazaniumyl)ethoxymethanimidate;hydrochloride	Carbachol CID 521353 2-(Trimethylazaniumyl)ethoxymethanimidate;hydrochloride	143	397	1319382
Hypoxia	68.1276	INCHIKEY:AAKJLRGGTJKAMG-UHFFFAOYSA-N	83	3049	Erlotinib	Erlotinib	144	393	1438155
Hypoxia+NAM	99.756	INCHIKEY:AAKJLRGGTJKAMG-UHFFFAOYSA-N	138	3049	Erlotinib	Erlotinib	144	393	1438155
Hypoxia+TSA	149.197	INCHIKEY:AAKJLRGGTJKAMG-UHFFFAOYSA-N	199	3049	Erlotinib	Erlotinib	144	393	1438155
Hypoxia+TSA+NAM	104.843	INCHIKEY:AAKJLRGGTJKAMG-UHFFFAOYSA-N	147	3049	Erlotinib	Erlotinib	144	393	1438155
NAM	112.192	INCHIKEY:AAKJLRGGTJKAMG-UHFFFAOYSA-N	150	3049	Erlotinib	Erlotinib	144	393	1438155
TSA	128.27	INCHIKEY:AAKJLRGGTJKAMG-UHFFFAOYSA-N	167	3049	Erlotinib	Erlotinib	144	393	1438155
TSA+NAM	124.726	INCHIKEY:AAKJLRGGTJKAMG-UHFFFAOYSA-N	162	3049	Erlotinib	Erlotinib	144	393	1438155
Hypoxia	112.352	INCHIKEY:YGSDEFSMJLZEOE-UHFFFAOYSA-N	134	3387	Salicylic acid 2-Carboxyphenolate;hydron	Salicylic acid 2-Carboxyphenolate;hydron	145	393	1588887
Hypoxia+NAM	168.878	INCHIKEY:YGSDEFSMJLZEOE-UHFFFAOYSA-N	233	3387	Salicylic acid 2-Carboxyphenolate;hydron	Salicylic acid 2-Carboxyphenolate;hydron	145	393	1588887
Hypoxia+TSA	222.649	INCHIKEY:YGSDEFSMJLZEOE-UHFFFAOYSA-N	282	3387	Salicylic acid 2-Carboxyphenolate;hydron	Salicylic acid 2-Carboxyphenolate;hydron	145	393	1588887
Hypoxia+TSA+NAM	162.89	INCHIKEY:YGSDEFSMJLZEOE-UHFFFAOYSA-N	222	3387	Salicylic acid 2-Carboxyphenolate;hydron	Salicylic acid 2-Carboxyphenolate;hydron	145	393	1588887
NAM	171.005	INCHIKEY:YGSDEFSMJLZEOE-UHFFFAOYSA-N	234	3387	Salicylic acid 2-Carboxyphenolate;hydron	Salicylic acid 2-Carboxyphenolate;hydron	145	393	1588887
TSA	169.27	INCHIKEY:YGSDEFSMJLZEOE-UHFFFAOYSA-N	229	3387	Salicylic acid 2-Carboxyphenolate;hydron	Salicylic acid 2-Carboxyphenolate;hydron	145	393	1588887
TSA+NAM	184.311	INCHIKEY:YGSDEFSMJLZEOE-UHFFFAOYSA-N	236	3387	Salicylic acid 2-Carboxyphenolate;hydron	Salicylic acid 2-Carboxyphenolate;hydron	145	393	1588887
Hypoxia	75.027	INCHIKEY:KXGVEGMKQFWNSR-LLQZFEROSA-N	80	2775	Deoxycholic acid	Deoxycholic acid	146	392	1303641
Hypoxia+NAM	98.3708	INCHIKEY:KXGVEGMKQFWNSR-LLQZFEROSA-N	124	2775	Deoxycholic acid	Deoxycholic acid	146	392	1303641
Hypoxia+TSA	154.488	INCHIKEY:KXGVEGMKQFWNSR-LLQZFEROSA-N	182	2775	Deoxycholic acid	Deoxycholic acid	146	392	1303641
Hypoxia+TSA+NAM	109.479	INCHIKEY:KXGVEGMKQFWNSR-LLQZFEROSA-N	143	2775	Deoxycholic acid	Deoxycholic acid	146	392	1303641
NAM	123.578	INCHIKEY:KXGVEGMKQFWNSR-LLQZFEROSA-N	149	2775	Deoxycholic acid	Deoxycholic acid	146	392	1303641
TSA	134.83	INCHIKEY:KXGVEGMKQFWNSR-LLQZFEROSA-N	172	2775	Deoxycholic acid	Deoxycholic acid	146	392	1303641
TSA+NAM	128.868	INCHIKEY:KXGVEGMKQFWNSR-LLQZFEROSA-N	145	2775	Deoxycholic acid	Deoxycholic acid	146	392	1303641
Hypoxia	83.2725	INCHIKEY:YLMAHDNUQAMNNX-UHFFFAOYSA-N	85	2441	Imatinib mesylate Methanesulfonate;4-[(4-methylpiperazin-4-ium-1-yl)methyl]-N-[4-methyl-3-[(4-pyridin-3-ylpyrimidin-2-yl)amino]phenyl]benzamide	Imatinib mesylate Methanesulfonate benzamide	147	390	1156725
Hypoxia+NAM	100.661	INCHIKEY:YLMAHDNUQAMNNX-UHFFFAOYSA-N	123	2441	Imatinib mesylate Methanesulfonate;4-[(4-methylpiperazin-4-ium-1-yl)methyl]-N-[4-methyl-3-[(4-pyridin-3-ylpyrimidin-2-yl)amino]phenyl]benzamide	Imatinib mesylate Methanesulfonate benzamide	147	390	1156725
Hypoxia+TSA	148.413	INCHIKEY:YLMAHDNUQAMNNX-UHFFFAOYSA-N	162	2441	Imatinib mesylate Methanesulfonate;4-[(4-methylpiperazin-4-ium-1-yl)methyl]-N-[4-methyl-3-[(4-pyridin-3-ylpyrimidin-2-yl)amino]phenyl]benzamide	Imatinib mesylate Methanesulfonate benzamide	147	390	1156725
Hypoxia+TSA+NAM	106.038	INCHIKEY:YLMAHDNUQAMNNX-UHFFFAOYSA-N	123	2441	Imatinib mesylate Methanesulfonate;4-[(4-methylpiperazin-4-ium-1-yl)methyl]-N-[4-methyl-3-[(4-pyridin-3-ylpyrimidin-2-yl)amino]phenyl]benzamide	Imatinib mesylate Methanesulfonate benzamide	147	390	1156725
NAM	113.879	INCHIKEY:YLMAHDNUQAMNNX-UHFFFAOYSA-N	129	2441	Imatinib mesylate Methanesulfonate;4-[(4-methylpiperazin-4-ium-1-yl)methyl]-N-[4-methyl-3-[(4-pyridin-3-ylpyrimidin-2-yl)amino]phenyl]benzamide	Imatinib mesylate Methanesulfonate benzamide	147	390	1156725
TSA	136.938	INCHIKEY:YLMAHDNUQAMNNX-UHFFFAOYSA-N	145	2441	Imatinib mesylate Methanesulfonate;4-[(4-methylpiperazin-4-ium-1-yl)methyl]-N-[4-methyl-3-[(4-pyridin-3-ylpyrimidin-2-yl)amino]phenyl]benzamide	Imatinib mesylate Methanesulfonate benzamide	147	390	1156725
TSA+NAM	126.121	INCHIKEY:YLMAHDNUQAMNNX-UHFFFAOYSA-N	133	2441	Imatinib mesylate Methanesulfonate;4-[(4-methylpiperazin-4-ium-1-yl)methyl]-N-[4-methyl-3-[(4-pyridin-3-ylpyrimidin-2-yl)amino]phenyl]benzamide	Imatinib mesylate Methanesulfonate benzamide	147	390	1156725
Hypoxia	115.726	INCHIKEY:VGGSQFUCUMXWEO-UHFFFAOYSA-N	166	4047	Ethylene	Ethylene	148	383	1898937
Hypoxia+NAM	171.939	INCHIKEY:VGGSQFUCUMXWEO-UHFFFAOYSA-N	266	4047	Ethylene	Ethylene	148	383	1898937
Hypoxia+TSA	227.711	INCHIKEY:VGGSQFUCUMXWEO-UHFFFAOYSA-N	343	4047	Ethylene	Ethylene	148	383	1898937
Hypoxia+TSA+NAM	159.978	INCHIKEY:VGGSQFUCUMXWEO-UHFFFAOYSA-N	257	4047	Ethylene	Ethylene	148	383	1898937
NAM	166.879	INCHIKEY:VGGSQFUCUMXWEO-UHFFFAOYSA-N	270	4047	Ethylene	Ethylene	148	383	1898937
TSA	168.043	INCHIKEY:VGGSQFUCUMXWEO-UHFFFAOYSA-N	267	4047	Ethylene	Ethylene	148	383	1898937
TSA+NAM	177.816	INCHIKEY:VGGSQFUCUMXWEO-UHFFFAOYSA-N	269	4047	Ethylene	Ethylene	148	383	1898937
Hypoxia	85.9232	INCHIKEY:CBENFWSGALASAD-UHFFFAOYSA-N	104	3009	Ozone	Ozone	149	382	1417167
Hypoxia+NAM	142.825	INCHIKEY:CBENFWSGALASAD-UHFFFAOYSA-N	191	3009	Ozone	Ozone	149	382	1417167
Hypoxia+TSA	175.882	INCHIKEY:CBENFWSGALASAD-UHFFFAOYSA-N	230	3009	Ozone	Ozone	149	382	1417167
Hypoxia+TSA+NAM	147.309	INCHIKEY:CBENFWSGALASAD-UHFFFAOYSA-N	196	3009	Ozone	Ozone	149	382	1417167
NAM	123.948	INCHIKEY:CBENFWSGALASAD-UHFFFAOYSA-N	174	3009	Ozone	Ozone	149	382	1417167
TSA	143.668	INCHIKEY:CBENFWSGALASAD-UHFFFAOYSA-N	189	3009	Ozone	Ozone	149	382	1417167
TSA+NAM	154.594	INCHIKEY:CBENFWSGALASAD-UHFFFAOYSA-N	202	3009	Ozone	Ozone	149	382	1417167
Hypoxia	77.3162	INCHIKEY:MYWUZJCMWCOHBA-VIFPVBQESA-N	93	2982	Methamphetamine	Methamphetamine	150	381	1406673
Hypoxia+NAM	108.583	INCHIKEY:MYWUZJCMWCOHBA-VIFPVBQESA-N	149	2982	Methamphetamine	Methamphetamine	150	381	1406673
Hypoxia+TSA	165.318	INCHIKEY:MYWUZJCMWCOHBA-VIFPVBQESA-N	207	2982	Methamphetamine	Methamphetamine	150	381	1406673
Hypoxia+TSA+NAM	126.343	INCHIKEY:MYWUZJCMWCOHBA-VIFPVBQESA-N	167	2982	Methamphetamine	Methamphetamine	150	381	1406673
NAM	120.288	INCHIKEY:MYWUZJCMWCOHBA-VIFPVBQESA-N	153	2982	Methamphetamine	Methamphetamine	150	381	1406673
TSA	133.851	INCHIKEY:MYWUZJCMWCOHBA-VIFPVBQESA-N	175	2982	Methamphetamine	Methamphetamine	150	381	1406673
TSA+NAM	122.861	INCHIKEY:MYWUZJCMWCOHBA-VIFPVBQESA-N	160	2982	Methamphetamine	Methamphetamine	150	381	1406673
Hypoxia	46.8289	INCHIKEY:VBUWHHLIZKOSMS-KDPLEQQTSA-N	60	2505	CID 44567960	CID 44567960	151	380	1173420
Hypoxia+NAM	72.413	INCHIKEY:VBUWHHLIZKOSMS-KDPLEQQTSA-N	102	2505	CID 44567960	CID 44567960	151	380	1173420
Hypoxia+TSA	113.9	INCHIKEY:VBUWHHLIZKOSMS-KDPLEQQTSA-N	141	2505	CID 44567960	CID 44567960	151	380	1173420
Hypoxia+TSA+NAM	85.6749	INCHIKEY:VBUWHHLIZKOSMS-KDPLEQQTSA-N	114	2505	CID 44567960	CID 44567960	151	380	1173420
NAM	75.6536	INCHIKEY:VBUWHHLIZKOSMS-KDPLEQQTSA-N	102	2505	CID 44567960	CID 44567960	151	380	1173420
TSA	99.7776	INCHIKEY:VBUWHHLIZKOSMS-KDPLEQQTSA-N	127	2505	CID 44567960	CID 44567960	151	380	1173420
TSA+NAM	96.5211	INCHIKEY:VBUWHHLIZKOSMS-KDPLEQQTSA-N	111	2505	CID 44567960	CID 44567960	151	380	1173420
Hypoxia	69.2299	INCHIKEY:RZEKVGVHFLEQIL-UHFFFAOYSA-N	78	2698	Celecoxib	Celecoxib	152	380	1270251
Hypoxia+NAM	93.5903	INCHIKEY:RZEKVGVHFLEQIL-UHFFFAOYSA-N	130	2698	Celecoxib	Celecoxib	152	380	1270251
Hypoxia+TSA	136.494	INCHIKEY:RZEKVGVHFLEQIL-UHFFFAOYSA-N	176	2698	Celecoxib	Celecoxib	152	380	1270251
Hypoxia+TSA+NAM	109.394	INCHIKEY:RZEKVGVHFLEQIL-UHFFFAOYSA-N	148	2698	Celecoxib	Celecoxib	152	380	1270251
NAM	110.125	INCHIKEY:RZEKVGVHFLEQIL-UHFFFAOYSA-N	139	2698	Celecoxib	Celecoxib	152	380	1270251
TSA	114.088	INCHIKEY:RZEKVGVHFLEQIL-UHFFFAOYSA-N	145	2698	Celecoxib	Celecoxib	152	380	1270251
TSA+NAM	115.581	INCHIKEY:RZEKVGVHFLEQIL-UHFFFAOYSA-N	146	2698	Celecoxib	Celecoxib	152	380	1270251
Hypoxia	74.7584	INCHIKEY:GUBGYTABKSRVRQ-DCSYEGIMSA-N	104	3247	beta-Lactose	beta-Lactose	153	378	1519245
Hypoxia+NAM	134.25	INCHIKEY:GUBGYTABKSRVRQ-DCSYEGIMSA-N	187	3247	beta-Lactose	beta-Lactose	153	378	1519245
Hypoxia+TSA	173.497	INCHIKEY:GUBGYTABKSRVRQ-DCSYEGIMSA-N	250	3247	beta-Lactose	beta-Lactose	153	378	1519245
Hypoxia+TSA+NAM	147.998	INCHIKEY:GUBGYTABKSRVRQ-DCSYEGIMSA-N	202	3247	beta-Lactose	beta-Lactose	153	378	1519245
NAM	122.143	INCHIKEY:GUBGYTABKSRVRQ-DCSYEGIMSA-N	176	3247	beta-Lactose	beta-Lactose	153	378	1519245
TSA	134.624	INCHIKEY:GUBGYTABKSRVRQ-DCSYEGIMSA-N	194	3247	beta-Lactose	beta-Lactose	153	378	1519245
TSA+NAM	132.392	INCHIKEY:GUBGYTABKSRVRQ-DCSYEGIMSA-N	183	3247	beta-Lactose	beta-Lactose	153	378	1519245
Hypoxia	76.6182	INCHIKEY:ZZWQHNRGJQENEP-KXQOOQHDSA-N	132	4143	[(2R)-2,3-Bis[(2-tetradecylsulfanylacetyl)oxy]propyl] 2-(trimethylazaniumyl)ethyl phosphate	ethyl phosphate	154	376	1946160
Hypoxia+NAM	136.64	INCHIKEY:ZZWQHNRGJQENEP-KXQOOQHDSA-N	238	4143	[(2R)-2,3-Bis[(2-tetradecylsulfanylacetyl)oxy]propyl] 2-(trimethylazaniumyl)ethyl phosphate	ethyl phosphate	154	376	1946160
Hypoxia+TSA	188.289	INCHIKEY:ZZWQHNRGJQENEP-KXQOOQHDSA-N	330	4143	[(2R)-2,3-Bis[(2-tetradecylsulfanylacetyl)oxy]propyl] 2-(trimethylazaniumyl)ethyl phosphate	ethyl phosphate	154	376	1946160
Hypoxia+TSA+NAM	142.8	INCHIKEY:ZZWQHNRGJQENEP-KXQOOQHDSA-N	252	4143	[(2R)-2,3-Bis[(2-tetradecylsulfanylacetyl)oxy]propyl] 2-(trimethylazaniumyl)ethyl phosphate	ethyl phosphate	154	376	1946160
NAM	132.312	INCHIKEY:ZZWQHNRGJQENEP-KXQOOQHDSA-N	231	4143	[(2R)-2,3-Bis[(2-tetradecylsulfanylacetyl)oxy]propyl] 2-(trimethylazaniumyl)ethyl phosphate	ethyl phosphate	154	376	1946160
TSA	151.1	INCHIKEY:ZZWQHNRGJQENEP-KXQOOQHDSA-N	267	4143	[(2R)-2,3-Bis[(2-tetradecylsulfanylacetyl)oxy]propyl] 2-(trimethylazaniumyl)ethyl phosphate	ethyl phosphate	154	376	1946160
TSA+NAM	137.701	INCHIKEY:ZZWQHNRGJQENEP-KXQOOQHDSA-N	241	4143	[(2R)-2,3-Bis[(2-tetradecylsulfanylacetyl)oxy]propyl] 2-(trimethylazaniumyl)ethyl phosphate	ethyl phosphate	154	376	1946160
Hypoxia	80.626	INCHIKEY:RTHCYVBBDHJXIQ-UHFFFAOYSA-N	98	2862	Fluoxetine	Fluoxetine	155	376	1346094
Hypoxia+NAM	94.1645	INCHIKEY:RTHCYVBBDHJXIQ-UHFFFAOYSA-N	125	2862	Fluoxetine	Fluoxetine	155	376	1346094
Hypoxia+TSA	144.876	INCHIKEY:RTHCYVBBDHJXIQ-UHFFFAOYSA-N	186	2862	Fluoxetine	Fluoxetine	155	376	1346094
Hypoxia+TSA+NAM	106.131	INCHIKEY:RTHCYVBBDHJXIQ-UHFFFAOYSA-N	145	2862	Fluoxetine	Fluoxetine	155	376	1346094
NAM	100.341	INCHIKEY:RTHCYVBBDHJXIQ-UHFFFAOYSA-N	133	2862	Fluoxetine	Fluoxetine	155	376	1346094
TSA	121.788	INCHIKEY:RTHCYVBBDHJXIQ-UHFFFAOYSA-N	166	2862	Fluoxetine	Fluoxetine	155	376	1346094
TSA+NAM	111.753	INCHIKEY:RTHCYVBBDHJXIQ-UHFFFAOYSA-N	141	2862	Fluoxetine	Fluoxetine	155	376	1346094
Hypoxia	82.1825	INCHIKEY:OGWKCGZFUXNPDA-XQKSVPLYSA-N	110	3367	Vincristine	Vincristine	156	376	1578870
Hypoxia+NAM	120.007	INCHIKEY:OGWKCGZFUXNPDA-XQKSVPLYSA-N	186	3367	Vincristine	Vincristine	156	376	1578870
Hypoxia+TSA	167.591	INCHIKEY:OGWKCGZFUXNPDA-XQKSVPLYSA-N	240	3367	Vincristine	Vincristine	156	376	1578870
Hypoxia+TSA+NAM	127.021	INCHIKEY:OGWKCGZFUXNPDA-XQKSVPLYSA-N	193	3367	Vincristine	Vincristine	156	376	1578870
NAM	127.558	INCHIKEY:OGWKCGZFUXNPDA-XQKSVPLYSA-N	187	3367	Vincristine	Vincristine	156	376	1578870
TSA	136.305	INCHIKEY:OGWKCGZFUXNPDA-XQKSVPLYSA-N	197	3367	Vincristine	Vincristine	156	376	1578870
TSA+NAM	136.856	INCHIKEY:OGWKCGZFUXNPDA-XQKSVPLYSA-N	192	3367	Vincristine	Vincristine	156	376	1578870
Hypoxia	83.2801	INCHIKEY:UNXRWKVEANCORM-UHFFFAOYSA-N	138	4040	Triphosphoric acid	Triphosphoric acid	157	375	1906569
Hypoxia+NAM	153.679	INCHIKEY:UNXRWKVEANCORM-UHFFFAOYSA-N	260	4040	Triphosphoric acid	Triphosphoric acid	157	375	1906569
Hypoxia+TSA	184.156	INCHIKEY:UNXRWKVEANCORM-UHFFFAOYSA-N	316	4040	Triphosphoric acid	Triphosphoric acid	157	375	1906569
Hypoxia+TSA+NAM	146.193	INCHIKEY:UNXRWKVEANCORM-UHFFFAOYSA-N	253	4040	Triphosphoric acid	Triphosphoric acid	157	375	1906569
NAM	134.632	INCHIKEY:UNXRWKVEANCORM-UHFFFAOYSA-N	228	4040	Triphosphoric acid	Triphosphoric acid	157	375	1906569
TSA	153.672	INCHIKEY:UNXRWKVEANCORM-UHFFFAOYSA-N	264	4040	Triphosphoric acid	Triphosphoric acid	157	375	1906569
TSA+NAM	151.048	INCHIKEY:UNXRWKVEANCORM-UHFFFAOYSA-N	257	4040	Triphosphoric acid	Triphosphoric acid	157	375	1906569
Hypoxia	82.5529	INCHIKEY:CKTSBUTUHBMZGZ-SHYZEUOFSA-N	77	2380	2'-Deoxycytidine	2'-Deoxycytidine	158	375	1128582
Hypoxia+NAM	117.908	INCHIKEY:CKTSBUTUHBMZGZ-SHYZEUOFSA-N	145	2380	2'-Deoxycytidine	2'-Deoxycytidine	158	375	1128582
Hypoxia+TSA	174.553	INCHIKEY:CKTSBUTUHBMZGZ-SHYZEUOFSA-N	200	2380	2'-Deoxycytidine	2'-Deoxycytidine	158	375	1128582
Hypoxia+TSA+NAM	117.108	INCHIKEY:CKTSBUTUHBMZGZ-SHYZEUOFSA-N	147	2380	2'-Deoxycytidine	2'-Deoxycytidine	158	375	1128582
NAM	129.356	INCHIKEY:CKTSBUTUHBMZGZ-SHYZEUOFSA-N	153	2380	2'-Deoxycytidine	2'-Deoxycytidine	158	375	1128582
TSA	121.252	INCHIKEY:CKTSBUTUHBMZGZ-SHYZEUOFSA-N	140	2380	2'-Deoxycytidine	2'-Deoxycytidine	158	375	1128582
TSA+NAM	145.995	INCHIKEY:CKTSBUTUHBMZGZ-SHYZEUOFSA-N	163	2380	2'-Deoxycytidine	2'-Deoxycytidine	158	375	1128582
Hypoxia	73.0042	INCHIKEY:SIAPCJWMELPYOE-UHFFFAOYSA-N	123	4062			159	373	1913724
Hypoxia+NAM	126.807	INCHIKEY:SIAPCJWMELPYOE-UHFFFAOYSA-N	217	4062			159	373	1913724
Hypoxia+TSA	169.755	INCHIKEY:SIAPCJWMELPYOE-UHFFFAOYSA-N	292	4062			159	373	1913724
Hypoxia+TSA+NAM	134.944	INCHIKEY:SIAPCJWMELPYOE-UHFFFAOYSA-N	234	4062			159	373	1913724
NAM	121.195	INCHIKEY:SIAPCJWMELPYOE-UHFFFAOYSA-N	208	4062			159	373	1913724
TSA	138.55	INCHIKEY:SIAPCJWMELPYOE-UHFFFAOYSA-N	239	4062			159	373	1913724
TSA+NAM	132.67	INCHIKEY:SIAPCJWMELPYOE-UHFFFAOYSA-N	228	4062			159	373	1913724
Hypoxia	90.8022	INCHIKEY:PHIQHXFUZVPYII-UHFFFAOYSA-N	119	3287	Carnitine	Carnitine	160	372	1542141
Hypoxia+NAM	143.685	INCHIKEY:PHIQHXFUZVPYII-UHFFFAOYSA-N	205	3287	Carnitine	Carnitine	160	372	1542141
Hypoxia+TSA	224.296	INCHIKEY:PHIQHXFUZVPYII-UHFFFAOYSA-N	293	3287	Carnitine	Carnitine	160	372	1542141
Hypoxia+TSA+NAM	172.255	INCHIKEY:PHIQHXFUZVPYII-UHFFFAOYSA-N	225	3287	Carnitine	Carnitine	160	372	1542141
NAM	160.278	INCHIKEY:PHIQHXFUZVPYII-UHFFFAOYSA-N	218	3287	Carnitine	Carnitine	160	372	1542141
TSA	179.968	INCHIKEY:PHIQHXFUZVPYII-UHFFFAOYSA-N	240	3287	Carnitine	Carnitine	160	372	1542141
TSA+NAM	155.114	INCHIKEY:PHIQHXFUZVPYII-UHFFFAOYSA-N	215	3287	Carnitine	Carnitine	160	372	1542141
Hypoxia	77.9794	INCHIKEY:UWKQSNNFCGGAFS-XIFFEERXSA-N	87	2768	Irinotecan	Irinotecan	161	369	1301733
Hypoxia+NAM	101.109	INCHIKEY:UWKQSNNFCGGAFS-XIFFEERXSA-N	143	2768	Irinotecan	Irinotecan	161	369	1301733
Hypoxia+TSA	147.625	INCHIKEY:UWKQSNNFCGGAFS-XIFFEERXSA-N	188	2768	Irinotecan	Irinotecan	161	369	1301733
Hypoxia+TSA+NAM	109.275	INCHIKEY:UWKQSNNFCGGAFS-XIFFEERXSA-N	155	2768	Irinotecan	Irinotecan	161	369	1301733
NAM	105.042	INCHIKEY:UWKQSNNFCGGAFS-XIFFEERXSA-N	139	2768	Irinotecan	Irinotecan	161	369	1301733
TSA	121.559	INCHIKEY:UWKQSNNFCGGAFS-XIFFEERXSA-N	163	2768	Irinotecan	Irinotecan	161	369	1301733
TSA+NAM	116.367	INCHIKEY:UWKQSNNFCGGAFS-XIFFEERXSA-N	151	2768	Irinotecan	Irinotecan	161	369	1301733
Hypoxia	77.5954	INCHIKEY:WAEXFXRVDQXREF-UHFFFAOYSA-N	84	2710	Vorinostat	Vorinostat	162	369	1284561
Hypoxia+NAM	81.851	INCHIKEY:WAEXFXRVDQXREF-UHFFFAOYSA-N	117	2710	Vorinostat	Vorinostat	162	369	1284561
Hypoxia+TSA	132.732	INCHIKEY:WAEXFXRVDQXREF-UHFFFAOYSA-N	165	2710	Vorinostat	Vorinostat	162	369	1284561
Hypoxia+TSA+NAM	103.202	INCHIKEY:WAEXFXRVDQXREF-UHFFFAOYSA-N	128	2710	Vorinostat	Vorinostat	162	369	1284561
NAM	115.949	INCHIKEY:WAEXFXRVDQXREF-UHFFFAOYSA-N	133	2710	Vorinostat	Vorinostat	162	369	1284561
TSA	139.318	INCHIKEY:WAEXFXRVDQXREF-UHFFFAOYSA-N	163	2710	Vorinostat	Vorinostat	162	369	1284561
TSA+NAM	112.422	INCHIKEY:WAEXFXRVDQXREF-UHFFFAOYSA-N	135	2710	Vorinostat	Vorinostat	162	369	1284561
Hypoxia	67.2329	INCHIKEY:XUKUURHRXDUEBC-KAYWLYCHSA-N	90	2765	Atorvastatin	Atorvastatin	163	368	1306980
Hypoxia+NAM	106.622	INCHIKEY:XUKUURHRXDUEBC-KAYWLYCHSA-N	152	2765	Atorvastatin	Atorvastatin	163	368	1306980
Hypoxia+TSA	132.626	INCHIKEY:XUKUURHRXDUEBC-KAYWLYCHSA-N	177	2765	Atorvastatin	Atorvastatin	163	368	1306980
Hypoxia+TSA+NAM	103.511	INCHIKEY:XUKUURHRXDUEBC-KAYWLYCHSA-N	148	2765	Atorvastatin	Atorvastatin	163	368	1306980
NAM	97.9697	INCHIKEY:XUKUURHRXDUEBC-KAYWLYCHSA-N	141	2765	Atorvastatin	Atorvastatin	163	368	1306980
TSA	112.353	INCHIKEY:XUKUURHRXDUEBC-KAYWLYCHSA-N	154	2765	Atorvastatin	Atorvastatin	163	368	1306980
TSA+NAM	108.434	INCHIKEY:XUKUURHRXDUEBC-KAYWLYCHSA-N	150	2765	Atorvastatin	Atorvastatin	163	368	1306980
Hypoxia	76.4946	INCHIKEY:OYHQOLUKZRVURQ-HZJYTTRNSA-N	103	3214	Linoleic acid	Linoleic acid	164	368	1506843
Hypoxia+NAM	125.938	INCHIKEY:OYHQOLUKZRVURQ-HZJYTTRNSA-N	181	3214	Linoleic acid	Linoleic acid	164	368	1506843
Hypoxia+TSA	172.893	INCHIKEY:OYHQOLUKZRVURQ-HZJYTTRNSA-N	239	3214	Linoleic acid	Linoleic acid	164	368	1506843
Hypoxia+TSA+NAM	129.032	INCHIKEY:OYHQOLUKZRVURQ-HZJYTTRNSA-N	188	3214	Linoleic acid	Linoleic acid	164	368	1506843
NAM	130.127	INCHIKEY:OYHQOLUKZRVURQ-HZJYTTRNSA-N	188	3214	Linoleic acid	Linoleic acid	164	368	1506843
TSA	142.462	INCHIKEY:OYHQOLUKZRVURQ-HZJYTTRNSA-N	205	3214	Linoleic acid	Linoleic acid	164	368	1506843
TSA+NAM	127.963	INCHIKEY:OYHQOLUKZRVURQ-HZJYTTRNSA-N	180	3214	Linoleic acid	Linoleic acid	164	368	1506843
Hypoxia	57.1041	INCHIKEY:VHRSUDSXCMQTMA-PJHHCJLFSA-N	74	2592	Methylprednisolone	Methylprednisolone	165	368	1209195
Hypoxia+NAM	89.5434	INCHIKEY:VHRSUDSXCMQTMA-PJHHCJLFSA-N	130	2592	Methylprednisolone	Methylprednisolone	165	368	1209195
Hypoxia+TSA	128.874	INCHIKEY:VHRSUDSXCMQTMA-PJHHCJLFSA-N	172	2592	Methylprednisolone	Methylprednisolone	165	368	1209195
Hypoxia+TSA+NAM	89.6884	INCHIKEY:VHRSUDSXCMQTMA-PJHHCJLFSA-N	124	2592	Methylprednisolone	Methylprednisolone	165	368	1209195
NAM	82.032	INCHIKEY:VHRSUDSXCMQTMA-PJHHCJLFSA-N	117	2592	Methylprednisolone	Methylprednisolone	165	368	1209195
TSA	97.425	INCHIKEY:VHRSUDSXCMQTMA-PJHHCJLFSA-N	132	2592	Methylprednisolone	Methylprednisolone	165	368	1209195
TSA+NAM	105.036	INCHIKEY:VHRSUDSXCMQTMA-PJHHCJLFSA-N	136	2592	Methylprednisolone	Methylprednisolone	165	368	1209195
Hypoxia	59.1733	INCHIKEY:QJJXYPPXXYFBGM-LFZNUXCKSA-N	79	2808	Tacrolimus	Tacrolimus	166	367	1313181
Hypoxia+NAM	98.6247	INCHIKEY:QJJXYPPXXYFBGM-LFZNUXCKSA-N	142	2808	Tacrolimus	Tacrolimus	166	367	1313181
Hypoxia+TSA	143.686	INCHIKEY:QJJXYPPXXYFBGM-LFZNUXCKSA-N	197	2808	Tacrolimus	Tacrolimus	166	367	1313181
Hypoxia+TSA+NAM	114.894	INCHIKEY:QJJXYPPXXYFBGM-LFZNUXCKSA-N	158	2808	Tacrolimus	Tacrolimus	166	367	1313181
NAM	105.127	INCHIKEY:QJJXYPPXXYFBGM-LFZNUXCKSA-N	146	2808	Tacrolimus	Tacrolimus	166	367	1313181
TSA	120.206	INCHIKEY:QJJXYPPXXYFBGM-LFZNUXCKSA-N	160	2808	Tacrolimus	Tacrolimus	166	367	1313181
TSA+NAM	112.24	INCHIKEY:QJJXYPPXXYFBGM-LFZNUXCKSA-N	149	2808	Tacrolimus	Tacrolimus	166	367	1313181
Hypoxia	58.9481	INCHIKEY:NWJQLQGQZSIBAF-MLAUYUEBSA-N	79	2807	Prograf	Prograf	167	366	1312704
Hypoxia+NAM	96.9715	INCHIKEY:NWJQLQGQZSIBAF-MLAUYUEBSA-N	141	2807	Prograf	Prograf	167	366	1312704
Hypoxia+TSA	142.366	INCHIKEY:NWJQLQGQZSIBAF-MLAUYUEBSA-N	197	2807	Prograf	Prograf	167	366	1312704
Hypoxia+TSA+NAM	114.407	INCHIKEY:NWJQLQGQZSIBAF-MLAUYUEBSA-N	158	2807	Prograf	Prograf	167	366	1312704
NAM	104.289	INCHIKEY:NWJQLQGQZSIBAF-MLAUYUEBSA-N	146	2807	Prograf	Prograf	167	366	1312704
TSA	119.459	INCHIKEY:NWJQLQGQZSIBAF-MLAUYUEBSA-N	160	2807	Prograf	Prograf	167	366	1312704
TSA+NAM	109.729	INCHIKEY:NWJQLQGQZSIBAF-MLAUYUEBSA-N	148	2807	Prograf	Prograf	167	366	1312704
Hypoxia	56.1245	INCHIKEY:HYIMSNHJOBLJNT-UHFFFAOYSA-N	69	2735	Nifedipine	Nifedipine	168	365	1287423
Hypoxia+NAM	83.7465	INCHIKEY:HYIMSNHJOBLJNT-UHFFFAOYSA-N	122	2735	Nifedipine	Nifedipine	168	365	1287423
Hypoxia+TSA	125.063	INCHIKEY:HYIMSNHJOBLJNT-UHFFFAOYSA-N	172	2735	Nifedipine	Nifedipine	168	365	1287423
Hypoxia+TSA+NAM	94.0022	INCHIKEY:HYIMSNHJOBLJNT-UHFFFAOYSA-N	133	2735	Nifedipine	Nifedipine	168	365	1287423
NAM	82.0559	INCHIKEY:HYIMSNHJOBLJNT-UHFFFAOYSA-N	119	2735	Nifedipine	Nifedipine	168	365	1287423
TSA	105.265	INCHIKEY:HYIMSNHJOBLJNT-UHFFFAOYSA-N	144	2735	Nifedipine	Nifedipine	168	365	1287423
TSA+NAM	97.3328	INCHIKEY:HYIMSNHJOBLJNT-UHFFFAOYSA-N	133	2735	Nifedipine	Nifedipine	168	365	1287423
Hypoxia	63.2102	INCHIKEY:FQZYTYWMLGAPFJ-OQKDUQJOSA-N	59	1977	Tamoxifen citrate Tamox 2-(Carboxymethyl)-2,4-dihydroxy-4-oxobutanoate;2-[4-[(Z)-1,2-diphenylbut-1-enyl]phenoxy]ethyl-dimethylazanium	Tamoxifen citrate	169	364	938736
Hypoxia+NAM	81.2056	INCHIKEY:FQZYTYWMLGAPFJ-OQKDUQJOSA-N	92	1977	Tamoxifen citrate Tamox 2-(Carboxymethyl)-2,4-dihydroxy-4-oxobutanoate;2-[4-[(Z)-1,2-diphenylbut-1-enyl]phenoxy]ethyl-dimethylazanium	Tamoxifen citrate	169	364	938736
Hypoxia+TSA	134.541	INCHIKEY:FQZYTYWMLGAPFJ-OQKDUQJOSA-N	132	1977	Tamoxifen citrate Tamox 2-(Carboxymethyl)-2,4-dihydroxy-4-oxobutanoate;2-[4-[(Z)-1,2-diphenylbut-1-enyl]phenoxy]ethyl-dimethylazanium	Tamoxifen citrate	169	364	938736
Hypoxia+TSA+NAM	89.7006	INCHIKEY:FQZYTYWMLGAPFJ-OQKDUQJOSA-N	95	1977	Tamoxifen citrate Tamox 2-(Carboxymethyl)-2,4-dihydroxy-4-oxobutanoate;2-[4-[(Z)-1,2-diphenylbut-1-enyl]phenoxy]ethyl-dimethylazanium	Tamoxifen citrate	169	364	938736
NAM	100.538	INCHIKEY:FQZYTYWMLGAPFJ-OQKDUQJOSA-N	98	1977	Tamoxifen citrate Tamox 2-(Carboxymethyl)-2,4-dihydroxy-4-oxobutanoate;2-[4-[(Z)-1,2-diphenylbut-1-enyl]phenoxy]ethyl-dimethylazanium	Tamoxifen citrate	169	364	938736
TSA	110.24	INCHIKEY:FQZYTYWMLGAPFJ-OQKDUQJOSA-N	115	1977	Tamoxifen citrate Tamox 2-(Carboxymethyl)-2,4-dihydroxy-4-oxobutanoate;2-[4-[(Z)-1,2-diphenylbut-1-enyl]phenoxy]ethyl-dimethylazanium	Tamoxifen citrate	169	364	938736
TSA+NAM	109.846	INCHIKEY:FQZYTYWMLGAPFJ-OQKDUQJOSA-N	102	1977	Tamoxifen citrate Tamox 2-(Carboxymethyl)-2,4-dihydroxy-4-oxobutanoate;2-[4-[(Z)-1,2-diphenylbut-1-enyl]phenoxy]ethyl-dimethylazanium	Tamoxifen citrate	169	364	938736
Hypoxia	68.5774	INCHIKEY:MASNOZXLGMXCHN-ZLPAWPGGSA-N	113	3768	Glucagon CID 16133817 Glucagen Hypokit CID 77077981 CID 102331734	Glucagon CID 16133817 Glucagen Hypokit CID 77077981 CID 102331734	170	360	1768239
Hypoxia+NAM	114.281	INCHIKEY:MASNOZXLGMXCHN-ZLPAWPGGSA-N	197	3768	Glucagon CID 16133817 Glucagen Hypokit CID 77077981 CID 102331734	Glucagon CID 16133817 Glucagen Hypokit CID 77077981 CID 102331734	170	360	1768239
Hypoxia+TSA	148.276	INCHIKEY:MASNOZXLGMXCHN-ZLPAWPGGSA-N	252	3768	Glucagon CID 16133817 Glucagen Hypokit CID 77077981 CID 102331734	Glucagon CID 16133817 Glucagen Hypokit CID 77077981 CID 102331734	170	360	1768239
Hypoxia+TSA+NAM	120.621	INCHIKEY:MASNOZXLGMXCHN-ZLPAWPGGSA-N	205	3768	Glucagon CID 16133817 Glucagen Hypokit CID 77077981 CID 102331734	Glucagon CID 16133817 Glucagen Hypokit CID 77077981 CID 102331734	170	360	1768239
NAM	104.321	INCHIKEY:MASNOZXLGMXCHN-ZLPAWPGGSA-N	175	3768	Glucagon CID 16133817 Glucagen Hypokit CID 77077981 CID 102331734	Glucagon CID 16133817 Glucagen Hypokit CID 77077981 CID 102331734	170	360	1768239
TSA	125.616	INCHIKEY:MASNOZXLGMXCHN-ZLPAWPGGSA-N	217	3768	Glucagon CID 16133817 Glucagen Hypokit CID 77077981 CID 102331734	Glucagon CID 16133817 Glucagen Hypokit CID 77077981 CID 102331734	170	360	1768239
TSA+NAM	117.864	INCHIKEY:MASNOZXLGMXCHN-ZLPAWPGGSA-N	201	3768	Glucagon CID 16133817 Glucagen Hypokit CID 77077981 CID 102331734	Glucagon CID 16133817 Glucagen Hypokit CID 77077981 CID 102331734	170	360	1768239
Hypoxia	57.8436	INCHIKEY:AUYYCJSJGJYCDS-LBPRGKRZSA-N	53	1937	Liothyronine (2S)-2-Azaniumyl-3-[4-(4-hydroxy-3-iodophenoxy)-3,5-diiodophenyl]propanoate	Liothyronine propanoate	171	360	913455
Hypoxia+NAM	100.121	INCHIKEY:AUYYCJSJGJYCDS-LBPRGKRZSA-N	92	1937	Liothyronine (2S)-2-Azaniumyl-3-[4-(4-hydroxy-3-iodophenoxy)-3,5-diiodophenyl]propanoate	Liothyronine propanoate	171	360	913455
Hypoxia+TSA	143.428	INCHIKEY:AUYYCJSJGJYCDS-LBPRGKRZSA-N	129	1937	Liothyronine (2S)-2-Azaniumyl-3-[4-(4-hydroxy-3-iodophenoxy)-3,5-diiodophenyl]propanoate	Liothyronine propanoate	171	360	913455
Hypoxia+TSA+NAM	98.918	INCHIKEY:AUYYCJSJGJYCDS-LBPRGKRZSA-N	96	1937	Liothyronine (2S)-2-Azaniumyl-3-[4-(4-hydroxy-3-iodophenoxy)-3,5-diiodophenyl]propanoate	Liothyronine propanoate	171	360	913455
NAM	109.595	INCHIKEY:AUYYCJSJGJYCDS-LBPRGKRZSA-N	100	1937	Liothyronine (2S)-2-Azaniumyl-3-[4-(4-hydroxy-3-iodophenoxy)-3,5-diiodophenyl]propanoate	Liothyronine propanoate	171	360	913455
TSA	111.918	INCHIKEY:AUYYCJSJGJYCDS-LBPRGKRZSA-N	109	1937	Liothyronine (2S)-2-Azaniumyl-3-[4-(4-hydroxy-3-iodophenoxy)-3,5-diiodophenyl]propanoate	Liothyronine propanoate	171	360	913455
TSA+NAM	111.308	INCHIKEY:AUYYCJSJGJYCDS-LBPRGKRZSA-N	100	1937	Liothyronine (2S)-2-Azaniumyl-3-[4-(4-hydroxy-3-iodophenoxy)-3,5-diiodophenyl]propanoate	Liothyronine propanoate	171	360	913455
Hypoxia	57.7845	INCHIKEY:PSIFNNKUMBGKDQ-UHFFFAOYSA-N	69	2400	Losartan	Losartan	172	357	1133829
Hypoxia+NAM	92.6162	INCHIKEY:PSIFNNKUMBGKDQ-UHFFFAOYSA-N	128	2400	Losartan	Losartan	172	357	1133829
Hypoxia+TSA	132.449	INCHIKEY:PSIFNNKUMBGKDQ-UHFFFAOYSA-N	173	2400	Losartan	Losartan	172	357	1133829
Hypoxia+TSA+NAM	95.6587	INCHIKEY:PSIFNNKUMBGKDQ-UHFFFAOYSA-N	135	2400	Losartan	Losartan	172	357	1133829
NAM	87.3941	INCHIKEY:PSIFNNKUMBGKDQ-UHFFFAOYSA-N	115	2400	Losartan	Losartan	172	357	1133829
TSA	106.395	INCHIKEY:PSIFNNKUMBGKDQ-UHFFFAOYSA-N	144	2400	Losartan	Losartan	172	357	1133829
TSA+NAM	106.591	INCHIKEY:PSIFNNKUMBGKDQ-UHFFFAOYSA-N	141	2400	Losartan	Losartan	172	357	1133829
Hypoxia	75.3085	INCHIKEY:DFPAKSUCGFBDDF-UHFFFAOYSA-N	65	1955	Nicotinamide	Nicotinamide	173	357	930150
Hypoxia+NAM	84.582	INCHIKEY:DFPAKSUCGFBDDF-UHFFFAOYSA-N	91	1955	Nicotinamide	Nicotinamide	173	357	930150
Hypoxia+TSA	148.07	INCHIKEY:DFPAKSUCGFBDDF-UHFFFAOYSA-N	136	1955	Nicotinamide	Nicotinamide	173	357	930150
Hypoxia+TSA+NAM	109.855	INCHIKEY:DFPAKSUCGFBDDF-UHFFFAOYSA-N	108	1955	Nicotinamide	Nicotinamide	173	357	930150
NAM	115.535	INCHIKEY:DFPAKSUCGFBDDF-UHFFFAOYSA-N	111	1955	Nicotinamide	Nicotinamide	173	357	930150
TSA	120.052	INCHIKEY:DFPAKSUCGFBDDF-UHFFFAOYSA-N	110	1955	Nicotinamide	Nicotinamide	173	357	930150
TSA+NAM	126.126	INCHIKEY:DFPAKSUCGFBDDF-UHFFFAOYSA-N	116	1955	Nicotinamide	Nicotinamide	173	357	930150
Hypoxia	78.4353	INCHIKEY:LPMXVESGRSUGHW-HBYQJFLCSA-N	100	2903	Ouabain	Ouabain	174	356	1366605
Hypoxia+NAM	112.579	INCHIKEY:LPMXVESGRSUGHW-HBYQJFLCSA-N	157	2903	Ouabain	Ouabain	174	356	1366605
Hypoxia+TSA	160.031	INCHIKEY:LPMXVESGRSUGHW-HBYQJFLCSA-N	210	2903	Ouabain	Ouabain	174	356	1366605
Hypoxia+TSA+NAM	119.834	INCHIKEY:LPMXVESGRSUGHW-HBYQJFLCSA-N	162	2903	Ouabain	Ouabain	174	356	1366605
NAM	104.761	INCHIKEY:LPMXVESGRSUGHW-HBYQJFLCSA-N	144	2903	Ouabain	Ouabain	174	356	1366605
TSA	124.95	INCHIKEY:LPMXVESGRSUGHW-HBYQJFLCSA-N	169	2903	Ouabain	Ouabain	174	356	1366605
TSA+NAM	129.065	INCHIKEY:LPMXVESGRSUGHW-HBYQJFLCSA-N	169	2903	Ouabain	Ouabain	174	356	1366605
Hypoxia	105.299	INCHIKEY:RJURFGZVJUQBHK-IIXSONLDSA-N	85	1915	Dactinomycin	Dactinomycin	175	355	908685
Hypoxia+NAM	129.716	INCHIKEY:RJURFGZVJUQBHK-IIXSONLDSA-N	117	1915	Dactinomycin	Dactinomycin	175	355	908685
Hypoxia+TSA	190.958	INCHIKEY:RJURFGZVJUQBHK-IIXSONLDSA-N	166	1915	Dactinomycin	Dactinomycin	175	355	908685
Hypoxia+TSA+NAM	137.712	INCHIKEY:RJURFGZVJUQBHK-IIXSONLDSA-N	128	1915	Dactinomycin	Dactinomycin	175	355	908685
NAM	127.06	INCHIKEY:RJURFGZVJUQBHK-IIXSONLDSA-N	109	1915	Dactinomycin	Dactinomycin	175	355	908685
TSA	146.548	INCHIKEY:RJURFGZVJUQBHK-IIXSONLDSA-N	127	1915	Dactinomycin	Dactinomycin	175	355	908685
TSA+NAM	172.332	INCHIKEY:RJURFGZVJUQBHK-IIXSONLDSA-N	142	1915	Dactinomycin	Dactinomycin	175	355	908685
Hypoxia	64.2506	INCHIKEY:LNEPOXFFQSENCJ-UHFFFAOYSA-N	77	2686	Haloperidol	Haloperidol	176	354	1266435
Hypoxia+NAM	109.358	INCHIKEY:LNEPOXFFQSENCJ-UHFFFAOYSA-N	157	2686	Haloperidol	Haloperidol	176	354	1266435
Hypoxia+TSA	140.316	INCHIKEY:LNEPOXFFQSENCJ-UHFFFAOYSA-N	182	2686	Haloperidol	Haloperidol	176	354	1266435
Hypoxia+TSA+NAM	116.644	INCHIKEY:LNEPOXFFQSENCJ-UHFFFAOYSA-N	156	2686	Haloperidol	Haloperidol	176	354	1266435
NAM	106.141	INCHIKEY:LNEPOXFFQSENCJ-UHFFFAOYSA-N	148	2686	Haloperidol	Haloperidol	176	354	1266435
TSA	120.569	INCHIKEY:LNEPOXFFQSENCJ-UHFFFAOYSA-N	163	2686	Haloperidol	Haloperidol	176	354	1266435
TSA+NAM	115.309	INCHIKEY:LNEPOXFFQSENCJ-UHFFFAOYSA-N	153	2686	Haloperidol	Haloperidol	176	354	1266435
Hypoxia	64.4298	INCHIKEY:XQTWDDCIUJNLTR-CVHRZJFOSA-N	110	3725			177	349	1752498
Hypoxia+NAM	123.228	INCHIKEY:XQTWDDCIUJNLTR-CVHRZJFOSA-N	213	3725			177	349	1752498
Hypoxia+TSA	171.985	INCHIKEY:XQTWDDCIUJNLTR-CVHRZJFOSA-N	297	3725			177	349	1752498
Hypoxia+TSA+NAM	143.548	INCHIKEY:XQTWDDCIUJNLTR-CVHRZJFOSA-N	248	3725			177	349	1752498
NAM	136.159	INCHIKEY:XQTWDDCIUJNLTR-CVHRZJFOSA-N	231	3725			177	349	1752498
TSA	140.965	INCHIKEY:XQTWDDCIUJNLTR-CVHRZJFOSA-N	245	3725			177	349	1752498
TSA+NAM	135.903	INCHIKEY:XQTWDDCIUJNLTR-CVHRZJFOSA-N	238	3725			177	349	1752498
Hypoxia	80.3362	INCHIKEY:AVKUERGKIZMTKX-NJBDSQKTSA-N	100	3009	Ampicillin (2S,5R,6R)-6-[[(2R)-2-Azaniumyl-2-phenylacetyl]amino]-3,3-dimethyl-7-oxo-4-thia-1-azabicyclo[3.2.0]heptane-2-carboxylate	Ampicillin	178	349	1416690
Hypoxia+NAM	123.783	INCHIKEY:AVKUERGKIZMTKX-NJBDSQKTSA-N	166	3009	Ampicillin (2S,5R,6R)-6-[[(2R)-2-Azaniumyl-2-phenylacetyl]amino]-3,3-dimethyl-7-oxo-4-thia-1-azabicyclo[3.2.0]heptane-2-carboxylate	Ampicillin	178	349	1416690
Hypoxia+TSA	186.926	INCHIKEY:AVKUERGKIZMTKX-NJBDSQKTSA-N	241	3009	Ampicillin (2S,5R,6R)-6-[[(2R)-2-Azaniumyl-2-phenylacetyl]amino]-3,3-dimethyl-7-oxo-4-thia-1-azabicyclo[3.2.0]heptane-2-carboxylate	Ampicillin	178	349	1416690
Hypoxia+TSA+NAM	130.861	INCHIKEY:AVKUERGKIZMTKX-NJBDSQKTSA-N	176	3009	Ampicillin (2S,5R,6R)-6-[[(2R)-2-Azaniumyl-2-phenylacetyl]amino]-3,3-dimethyl-7-oxo-4-thia-1-azabicyclo[3.2.0]heptane-2-carboxylate	Ampicillin	178	349	1416690
NAM	131.5	INCHIKEY:AVKUERGKIZMTKX-NJBDSQKTSA-N	179	3009	Ampicillin (2S,5R,6R)-6-[[(2R)-2-Azaniumyl-2-phenylacetyl]amino]-3,3-dimethyl-7-oxo-4-thia-1-azabicyclo[3.2.0]heptane-2-carboxylate	Ampicillin	178	349	1416690
TSA	146.916	INCHIKEY:AVKUERGKIZMTKX-NJBDSQKTSA-N	198	3009	Ampicillin (2S,5R,6R)-6-[[(2R)-2-Azaniumyl-2-phenylacetyl]amino]-3,3-dimethyl-7-oxo-4-thia-1-azabicyclo[3.2.0]heptane-2-carboxylate	Ampicillin	178	349	1416690
TSA+NAM	144.319	INCHIKEY:AVKUERGKIZMTKX-NJBDSQKTSA-N	181	3009	Ampicillin (2S,5R,6R)-6-[[(2R)-2-Azaniumyl-2-phenylacetyl]amino]-3,3-dimethyl-7-oxo-4-thia-1-azabicyclo[3.2.0]heptane-2-carboxylate	Ampicillin	178	349	1416690
Hypoxia	87.6335	INCHIKEY:WIIZWVCIJKGZOK-RKDXNWHRSA-N	112	3040	Chloramphenicol	Chloramphenicol	179	349	1419552
Hypoxia+NAM	156.148	INCHIKEY:WIIZWVCIJKGZOK-RKDXNWHRSA-N	209	3040	Chloramphenicol	Chloramphenicol	179	349	1419552
Hypoxia+TSA	207.104	INCHIKEY:WIIZWVCIJKGZOK-RKDXNWHRSA-N	260	3040	Chloramphenicol	Chloramphenicol	179	349	1419552
Hypoxia+TSA+NAM	157.308	INCHIKEY:WIIZWVCIJKGZOK-RKDXNWHRSA-N	205	3040	Chloramphenicol	Chloramphenicol	179	349	1419552
NAM	153.264	INCHIKEY:WIIZWVCIJKGZOK-RKDXNWHRSA-N	202	3040	Chloramphenicol	Chloramphenicol	179	349	1419552
TSA	155.284	INCHIKEY:WIIZWVCIJKGZOK-RKDXNWHRSA-N	200	3040	Chloramphenicol	Chloramphenicol	179	349	1419552
TSA+NAM	155.677	INCHIKEY:WIIZWVCIJKGZOK-RKDXNWHRSA-N	195	3040	Chloramphenicol	Chloramphenicol	179	349	1419552
Hypoxia	63.6563	INCHIKEY:MFBOGIVSZKQAPD-UHFFFAOYSA-M	88	2743	Sodium butyrate	Sodium butyrate	180	346	1296486
Hypoxia+NAM	87.7144	INCHIKEY:MFBOGIVSZKQAPD-UHFFFAOYSA-M	135	2743	Sodium butyrate	Sodium butyrate	180	346	1296486
Hypoxia+TSA	134.086	INCHIKEY:MFBOGIVSZKQAPD-UHFFFAOYSA-M	190	2743	Sodium butyrate	Sodium butyrate	180	346	1296486
Hypoxia+TSA+NAM	108.819	INCHIKEY:MFBOGIVSZKQAPD-UHFFFAOYSA-M	156	2743	Sodium butyrate	Sodium butyrate	180	346	1296486
NAM	107.087	INCHIKEY:MFBOGIVSZKQAPD-UHFFFAOYSA-M	143	2743	Sodium butyrate	Sodium butyrate	180	346	1296486
TSA	119.664	INCHIKEY:MFBOGIVSZKQAPD-UHFFFAOYSA-M	168	2743	Sodium butyrate	Sodium butyrate	180	346	1296486
TSA+NAM	115.885	INCHIKEY:MFBOGIVSZKQAPD-UHFFFAOYSA-M	164	2743	Sodium butyrate	Sodium butyrate	180	346	1296486
Hypoxia	53.2757	INCHIKEY:UEJJHQNACJXSKW-UHFFFAOYSA-N	66	2379	Thalidomide	Thalidomide	181	344	1119519
Hypoxia+NAM	87.4469	INCHIKEY:UEJJHQNACJXSKW-UHFFFAOYSA-N	107	2379	Thalidomide	Thalidomide	181	344	1119519
Hypoxia+TSA	113.087	INCHIKEY:UEJJHQNACJXSKW-UHFFFAOYSA-N	134	2379	Thalidomide	Thalidomide	181	344	1119519
Hypoxia+TSA+NAM	89.7712	INCHIKEY:UEJJHQNACJXSKW-UHFFFAOYSA-N	115	2379	Thalidomide	Thalidomide	181	344	1119519
NAM	91.9856	INCHIKEY:UEJJHQNACJXSKW-UHFFFAOYSA-N	113	2379	Thalidomide	Thalidomide	181	344	1119519
TSA	101.406	INCHIKEY:UEJJHQNACJXSKW-UHFFFAOYSA-N	119	2379	Thalidomide	Thalidomide	181	344	1119519
TSA+NAM	107.938	INCHIKEY:UEJJHQNACJXSKW-UHFFFAOYSA-N	125	2379	Thalidomide	Thalidomide	181	344	1119519
Hypoxia	63.1869	INCHIKEY:HYAFETHFCAUJAY-UHFFFAOYSA-N	84	2577	Pioglitazone	Pioglitazone	182	341	1219212
Hypoxia+NAM	96.1835	INCHIKEY:HYAFETHFCAUJAY-UHFFFAOYSA-N	144	2577	Pioglitazone	Pioglitazone	182	341	1219212
Hypoxia+TSA	141.322	INCHIKEY:HYAFETHFCAUJAY-UHFFFAOYSA-N	195	2577	Pioglitazone	Pioglitazone	182	341	1219212
Hypoxia+TSA+NAM	110.078	INCHIKEY:HYAFETHFCAUJAY-UHFFFAOYSA-N	159	2577	Pioglitazone	Pioglitazone	182	341	1219212
NAM	102.192	INCHIKEY:HYAFETHFCAUJAY-UHFFFAOYSA-N	150	2577	Pioglitazone	Pioglitazone	182	341	1219212
TSA	121.129	INCHIKEY:HYAFETHFCAUJAY-UHFFFAOYSA-N	174	2577	Pioglitazone	Pioglitazone	182	341	1219212
TSA+NAM	101.253	INCHIKEY:HYAFETHFCAUJAY-UHFFFAOYSA-N	149	2577	Pioglitazone	Pioglitazone	182	341	1219212
Hypoxia	51.6065	INCHIKEY:WINHZLLDWRZWRT-ATVHPVEESA-N	75	2662	Sunitinib	Sunitinib	183	341	1260234
Hypoxia+NAM	77.4737	INCHIKEY:WINHZLLDWRZWRT-ATVHPVEESA-N	114	2662	Sunitinib	Sunitinib	183	341	1260234
Hypoxia+TSA	116.98	INCHIKEY:WINHZLLDWRZWRT-ATVHPVEESA-N	170	2662	Sunitinib	Sunitinib	183	341	1260234
Hypoxia+TSA+NAM	88.7176	INCHIKEY:WINHZLLDWRZWRT-ATVHPVEESA-N	133	2662	Sunitinib	Sunitinib	183	341	1260234
NAM	82.7704	INCHIKEY:WINHZLLDWRZWRT-ATVHPVEESA-N	121	2662	Sunitinib	Sunitinib	183	341	1260234
TSA	101.275	INCHIKEY:WINHZLLDWRZWRT-ATVHPVEESA-N	145	2662	Sunitinib	Sunitinib	183	341	1260234
TSA+NAM	94.6708	INCHIKEY:WINHZLLDWRZWRT-ATVHPVEESA-N	136	2662	Sunitinib	Sunitinib	183	341	1260234
Hypoxia	64.0746	INCHIKEY:OLBCVFGFOZPWHH-UHFFFAOYSA-N	78	2529	Propofol	Propofol	184	340	1195362
Hypoxia+NAM	91.6822	INCHIKEY:OLBCVFGFOZPWHH-UHFFFAOYSA-N	140	2529	Propofol	Propofol	184	340	1195362
Hypoxia+TSA	137.794	INCHIKEY:OLBCVFGFOZPWHH-UHFFFAOYSA-N	183	2529	Propofol	Propofol	184	340	1195362
Hypoxia+TSA+NAM	112.048	INCHIKEY:OLBCVFGFOZPWHH-UHFFFAOYSA-N	152	2529	Propofol	Propofol	184	340	1195362
NAM	99.5743	INCHIKEY:OLBCVFGFOZPWHH-UHFFFAOYSA-N	135	2529	Propofol	Propofol	184	340	1195362
TSA	127.64	INCHIKEY:OLBCVFGFOZPWHH-UHFFFAOYSA-N	169	2529	Propofol	Propofol	184	340	1195362
TSA+NAM	112.747	INCHIKEY:OLBCVFGFOZPWHH-UHFFFAOYSA-N	153	2529	Propofol	Propofol	184	340	1195362
Hypoxia	71.9191	INCHIKEY:UHDGCWIWMRVCDJ-CCXZUQQUSA-N	84	2507	Cytarabine	Cytarabine	185	339	1175328
Hypoxia+NAM	86.3488	INCHIKEY:UHDGCWIWMRVCDJ-CCXZUQQUSA-N	114	2507	Cytarabine	Cytarabine	185	339	1175328
Hypoxia+TSA	130.808	INCHIKEY:UHDGCWIWMRVCDJ-CCXZUQQUSA-N	162	2507	Cytarabine	Cytarabine	185	339	1175328
Hypoxia+TSA+NAM	101.936	INCHIKEY:UHDGCWIWMRVCDJ-CCXZUQQUSA-N	129	2507	Cytarabine	Cytarabine	185	339	1175328
NAM	98.1533	INCHIKEY:UHDGCWIWMRVCDJ-CCXZUQQUSA-N	120	2507	Cytarabine	Cytarabine	185	339	1175328
TSA	112.784	INCHIKEY:UHDGCWIWMRVCDJ-CCXZUQQUSA-N	142	2507	Cytarabine	Cytarabine	185	339	1175328
TSA+NAM	108.419	INCHIKEY:UHDGCWIWMRVCDJ-CCXZUQQUSA-N	128	2507	Cytarabine	Cytarabine	185	339	1175328
Hypoxia	60.4196	INCHIKEY:RKUNBYITZUJHSG-SPUOUPEWSA-N	83	2508			186	337	1175328
Hypoxia+NAM	74.2575	INCHIKEY:RKUNBYITZUJHSG-SPUOUPEWSA-N	112	2508			186	337	1175328
Hypoxia+TSA	115.506	INCHIKEY:RKUNBYITZUJHSG-SPUOUPEWSA-N	158	2508			186	337	1175328
Hypoxia+TSA+NAM	81.9935	INCHIKEY:RKUNBYITZUJHSG-SPUOUPEWSA-N	121	2508			186	337	1175328
NAM	77.4095	INCHIKEY:RKUNBYITZUJHSG-SPUOUPEWSA-N	113	2508			186	337	1175328
TSA	87.1555	INCHIKEY:RKUNBYITZUJHSG-SPUOUPEWSA-N	121	2508			186	337	1175328
TSA+NAM	90.3541	INCHIKEY:RKUNBYITZUJHSG-SPUOUPEWSA-N	125	2508			186	337	1175328
Hypoxia	84.1293	INCHIKEY:UGQMRVRMYYASKQ-KQYNXXCUSA-N	117	3025	Inosine	Inosine	187	337	1422891
Hypoxia+NAM	140.434	INCHIKEY:UGQMRVRMYYASKQ-KQYNXXCUSA-N	201	3025	Inosine	Inosine	187	337	1422891
Hypoxia+TSA	189.494	INCHIKEY:UGQMRVRMYYASKQ-KQYNXXCUSA-N	257	3025	Inosine	Inosine	187	337	1422891
Hypoxia+TSA+NAM	146.886	INCHIKEY:UGQMRVRMYYASKQ-KQYNXXCUSA-N	210	3025	Inosine	Inosine	187	337	1422891
NAM	148.684	INCHIKEY:UGQMRVRMYYASKQ-KQYNXXCUSA-N	203	3025	Inosine	Inosine	187	337	1422891
TSA	141.809	INCHIKEY:UGQMRVRMYYASKQ-KQYNXXCUSA-N	198	3025	Inosine	Inosine	187	337	1422891
TSA+NAM	155.189	INCHIKEY:UGQMRVRMYYASKQ-KQYNXXCUSA-N	203	3025	Inosine	Inosine	187	337	1422891
Hypoxia	76.1041	INCHIKEY:DDBREPKUVSBGFI-UHFFFAOYSA-N	89	2568	Phenobarbital	Phenobarbital	188	335	1203471
Hypoxia+NAM	105.625	INCHIKEY:DDBREPKUVSBGFI-UHFFFAOYSA-N	140	2568	Phenobarbital	Phenobarbital	188	335	1203471
Hypoxia+TSA	153.534	INCHIKEY:DDBREPKUVSBGFI-UHFFFAOYSA-N	194	2568	Phenobarbital	Phenobarbital	188	335	1203471
Hypoxia+TSA+NAM	121.372	INCHIKEY:DDBREPKUVSBGFI-UHFFFAOYSA-N	158	2568	Phenobarbital	Phenobarbital	188	335	1203471
NAM	107.327	INCHIKEY:DDBREPKUVSBGFI-UHFFFAOYSA-N	132	2568	Phenobarbital	Phenobarbital	188	335	1203471
TSA	121.564	INCHIKEY:DDBREPKUVSBGFI-UHFFFAOYSA-N	153	2568	Phenobarbital	Phenobarbital	188	335	1203471
TSA+NAM	120.626	INCHIKEY:DDBREPKUVSBGFI-UHFFFAOYSA-N	155	2568	Phenobarbital	Phenobarbital	188	335	1203471
Hypoxia	46.091	INCHIKEY:XSDQTOBWRPYKKA-UHFFFAOYSA-N	60	2388	Amiloride 3,5-Diamino-6-chloro-N-(diaminomethylidene)pyrazine-2-carboxamide	Amiloride 3,5-Diamino-6-chloro-N-(diaminomethylidene)pyrazine-2-carboxamide	189	334	1127151
Hypoxia+NAM	81.3952	INCHIKEY:XSDQTOBWRPYKKA-UHFFFAOYSA-N	118	2388	Amiloride 3,5-Diamino-6-chloro-N-(diaminomethylidene)pyrazine-2-carboxamide	Amiloride 3,5-Diamino-6-chloro-N-(diaminomethylidene)pyrazine-2-carboxamide	189	334	1127151
Hypoxia+TSA	130.612	INCHIKEY:XSDQTOBWRPYKKA-UHFFFAOYSA-N	161	2388	Amiloride 3,5-Diamino-6-chloro-N-(diaminomethylidene)pyrazine-2-carboxamide	Amiloride 3,5-Diamino-6-chloro-N-(diaminomethylidene)pyrazine-2-carboxamide	189	334	1127151
Hypoxia+TSA+NAM	86.8182	INCHIKEY:XSDQTOBWRPYKKA-UHFFFAOYSA-N	115	2388	Amiloride 3,5-Diamino-6-chloro-N-(diaminomethylidene)pyrazine-2-carboxamide	Amiloride 3,5-Diamino-6-chloro-N-(diaminomethylidene)pyrazine-2-carboxamide	189	334	1127151
NAM	88.5495	INCHIKEY:XSDQTOBWRPYKKA-UHFFFAOYSA-N	114	2388	Amiloride 3,5-Diamino-6-chloro-N-(diaminomethylidene)pyrazine-2-carboxamide	Amiloride 3,5-Diamino-6-chloro-N-(diaminomethylidene)pyrazine-2-carboxamide	189	334	1127151
TSA	102.748	INCHIKEY:XSDQTOBWRPYKKA-UHFFFAOYSA-N	127	2388	Amiloride 3,5-Diamino-6-chloro-N-(diaminomethylidene)pyrazine-2-carboxamide	Amiloride 3,5-Diamino-6-chloro-N-(diaminomethylidene)pyrazine-2-carboxamide	189	334	1127151
TSA+NAM	103.361	INCHIKEY:XSDQTOBWRPYKKA-UHFFFAOYSA-N	128	2388	Amiloride 3,5-Diamino-6-chloro-N-(diaminomethylidene)pyrazine-2-carboxamide	Amiloride 3,5-Diamino-6-chloro-N-(diaminomethylidene)pyrazine-2-carboxamide	189	334	1127151
Hypoxia	64.5806	INCHIKEY:IWUCXVSUMQZMFG-AFCXAGJDSA-N	92	2556	Ribavirin	Ribavirin	190	334	1191546
Hypoxia+NAM	96.489	INCHIKEY:IWUCXVSUMQZMFG-AFCXAGJDSA-N	140	2556	Ribavirin	Ribavirin	190	334	1191546
Hypoxia+TSA	126.468	INCHIKEY:IWUCXVSUMQZMFG-AFCXAGJDSA-N	197	2556	Ribavirin	Ribavirin	190	334	1191546
Hypoxia+TSA+NAM	95.1633	INCHIKEY:IWUCXVSUMQZMFG-AFCXAGJDSA-N	146	2556	Ribavirin	Ribavirin	190	334	1191546
NAM	91.7291	INCHIKEY:IWUCXVSUMQZMFG-AFCXAGJDSA-N	135	2556	Ribavirin	Ribavirin	190	334	1191546
TSA	101.45	INCHIKEY:IWUCXVSUMQZMFG-AFCXAGJDSA-N	154	2556	Ribavirin	Ribavirin	190	334	1191546
TSA+NAM	101.904	INCHIKEY:IWUCXVSUMQZMFG-AFCXAGJDSA-N	151	2556	Ribavirin	Ribavirin	190	334	1191546
Hypoxia	60.5401	INCHIKEY:ZBNZXTGUTAYRHI-UHFFFAOYSA-N	77	2569	Dasatinib	Dasatinib	191	334	1216827
Hypoxia+NAM	78.8681	INCHIKEY:ZBNZXTGUTAYRHI-UHFFFAOYSA-N	115	2569	Dasatinib	Dasatinib	191	334	1216827
Hypoxia+TSA	126.929	INCHIKEY:ZBNZXTGUTAYRHI-UHFFFAOYSA-N	178	2569	Dasatinib	Dasatinib	191	334	1216827
Hypoxia+TSA+NAM	92.6589	INCHIKEY:ZBNZXTGUTAYRHI-UHFFFAOYSA-N	133	2569	Dasatinib	Dasatinib	191	334	1216827
NAM	84.2435	INCHIKEY:ZBNZXTGUTAYRHI-UHFFFAOYSA-N	118	2569	Dasatinib	Dasatinib	191	334	1216827
TSA	105.879	INCHIKEY:ZBNZXTGUTAYRHI-UHFFFAOYSA-N	146	2569	Dasatinib	Dasatinib	191	334	1216827
TSA+NAM	102.258	INCHIKEY:ZBNZXTGUTAYRHI-UHFFFAOYSA-N	139	2569	Dasatinib	Dasatinib	191	334	1216827
Hypoxia	91.2093	INCHIKEY:KTTMEOWBIWLMSE-UHFFFAOYSA-N	93	2412	2,4,6,8,9,10-Hexaoxa-1,3,5,7-tetraarsatricyclo[3.3.1.13,7]decane	2,4,6,8,9,10-Hexaoxa-1,3,5,7-tetraarsatricyclo[3.3.1.13,7]decane	192	334	1141938
Hypoxia+NAM	101.287	INCHIKEY:KTTMEOWBIWLMSE-UHFFFAOYSA-N	140	2412	2,4,6,8,9,10-Hexaoxa-1,3,5,7-tetraarsatricyclo[3.3.1.13,7]decane	2,4,6,8,9,10-Hexaoxa-1,3,5,7-tetraarsatricyclo[3.3.1.13,7]decane	192	334	1141938
Hypoxia+TSA	153.111	INCHIKEY:KTTMEOWBIWLMSE-UHFFFAOYSA-N	181	2412	2,4,6,8,9,10-Hexaoxa-1,3,5,7-tetraarsatricyclo[3.3.1.13,7]decane	2,4,6,8,9,10-Hexaoxa-1,3,5,7-tetraarsatricyclo[3.3.1.13,7]decane	192	334	1141938
Hypoxia+TSA+NAM	121.393	INCHIKEY:KTTMEOWBIWLMSE-UHFFFAOYSA-N	147	2412	2,4,6,8,9,10-Hexaoxa-1,3,5,7-tetraarsatricyclo[3.3.1.13,7]decane	2,4,6,8,9,10-Hexaoxa-1,3,5,7-tetraarsatricyclo[3.3.1.13,7]decane	192	334	1141938
NAM	126.232	INCHIKEY:KTTMEOWBIWLMSE-UHFFFAOYSA-N	150	2412	2,4,6,8,9,10-Hexaoxa-1,3,5,7-tetraarsatricyclo[3.3.1.13,7]decane	2,4,6,8,9,10-Hexaoxa-1,3,5,7-tetraarsatricyclo[3.3.1.13,7]decane	192	334	1141938
TSA	133.48	INCHIKEY:KTTMEOWBIWLMSE-UHFFFAOYSA-N	155	2412	2,4,6,8,9,10-Hexaoxa-1,3,5,7-tetraarsatricyclo[3.3.1.13,7]decane	2,4,6,8,9,10-Hexaoxa-1,3,5,7-tetraarsatricyclo[3.3.1.13,7]decane	192	334	1141938
TSA+NAM	138.858	INCHIKEY:KTTMEOWBIWLMSE-UHFFFAOYSA-N	160	2412	2,4,6,8,9,10-Hexaoxa-1,3,5,7-tetraarsatricyclo[3.3.1.13,7]decane	2,4,6,8,9,10-Hexaoxa-1,3,5,7-tetraarsatricyclo[3.3.1.13,7]decane	192	334	1141938
Hypoxia	52.2088	INCHIKEY:XUIIKFGFIJCVMT-LBPRGKRZSA-N	55	1892	Levothyroxine (2S)-2-Ammonio-3-[4-(4-hydroxy-3,5-diiodophenoxy)-3,5-diiodophenyl]propanoate	Levothyroxine (propanoate	193	332	892944
Hypoxia+NAM	81.5266	INCHIKEY:XUIIKFGFIJCVMT-LBPRGKRZSA-N	87	1892	Levothyroxine (2S)-2-Ammonio-3-[4-(4-hydroxy-3,5-diiodophenoxy)-3,5-diiodophenyl]propanoate	Levothyroxine (propanoate	193	332	892944
Hypoxia+TSA	116.328	INCHIKEY:XUIIKFGFIJCVMT-LBPRGKRZSA-N	120	1892	Levothyroxine (2S)-2-Ammonio-3-[4-(4-hydroxy-3,5-diiodophenoxy)-3,5-diiodophenyl]propanoate	Levothyroxine (propanoate	193	332	892944
Hypoxia+TSA+NAM	86.4504	INCHIKEY:XUIIKFGFIJCVMT-LBPRGKRZSA-N	95	1892	Levothyroxine (2S)-2-Ammonio-3-[4-(4-hydroxy-3,5-diiodophenoxy)-3,5-diiodophenyl]propanoate	Levothyroxine (propanoate	193	332	892944
NAM	81.8266	INCHIKEY:XUIIKFGFIJCVMT-LBPRGKRZSA-N	87	1892	Levothyroxine (2S)-2-Ammonio-3-[4-(4-hydroxy-3,5-diiodophenoxy)-3,5-diiodophenyl]propanoate	Levothyroxine (propanoate	193	332	892944
TSA	98.1867	INCHIKEY:XUIIKFGFIJCVMT-LBPRGKRZSA-N	107	1892	Levothyroxine (2S)-2-Ammonio-3-[4-(4-hydroxy-3,5-diiodophenoxy)-3,5-diiodophenyl]propanoate	Levothyroxine (propanoate	193	332	892944
TSA+NAM	96.8912	INCHIKEY:XUIIKFGFIJCVMT-LBPRGKRZSA-N	96	1892	Levothyroxine (2S)-2-Ammonio-3-[4-(4-hydroxy-3,5-diiodophenoxy)-3,5-diiodophenyl]propanoate	Levothyroxine (propanoate	193	332	892944
Hypoxia	56.4395	INCHIKEY:ZFXYFBGIUFBOJW-UHFFFAOYSA-N	63	2294	Theophylline	Theophylline	194	332	1077543
Hypoxia+NAM	81.4306	INCHIKEY:ZFXYFBGIUFBOJW-UHFFFAOYSA-N	109	2294	Theophylline	Theophylline	194	332	1077543
Hypoxia+TSA	116.189	INCHIKEY:ZFXYFBGIUFBOJW-UHFFFAOYSA-N	144	2294	Theophylline	Theophylline	194	332	1077543
Hypoxia+TSA+NAM	90.679	INCHIKEY:ZFXYFBGIUFBOJW-UHFFFAOYSA-N	115	2294	Theophylline	Theophylline	194	332	1077543
NAM	80.3202	INCHIKEY:ZFXYFBGIUFBOJW-UHFFFAOYSA-N	101	2294	Theophylline	Theophylline	194	332	1077543
TSA	100.239	INCHIKEY:ZFXYFBGIUFBOJW-UHFFFAOYSA-N	117	2294	Theophylline	Theophylline	194	332	1077543
TSA+NAM	97.0381	INCHIKEY:ZFXYFBGIUFBOJW-UHFFFAOYSA-N	118	2294	Theophylline	Theophylline	194	332	1077543
Hypoxia	48.2276	INCHIKEY:BBBFJLBPOGFECG-VJVYQDLKSA-N	79	3304	Calcitonin salmon Calcitonin CID 134156276	Calcitonin salmon Calcitonin CID 134156276	195	326	1547865
Hypoxia+NAM	93.2651	INCHIKEY:BBBFJLBPOGFECG-VJVYQDLKSA-N	161	3304	Calcitonin salmon Calcitonin CID 134156276	Calcitonin salmon Calcitonin CID 134156276	195	326	1547865
Hypoxia+TSA	112.604	INCHIKEY:BBBFJLBPOGFECG-VJVYQDLKSA-N	194	3304	Calcitonin salmon Calcitonin CID 134156276	Calcitonin salmon Calcitonin CID 134156276	195	326	1547865
Hypoxia+TSA+NAM	92.149	INCHIKEY:BBBFJLBPOGFECG-VJVYQDLKSA-N	160	3304	Calcitonin salmon Calcitonin CID 134156276	Calcitonin salmon Calcitonin CID 134156276	195	326	1547865
NAM	86.48	INCHIKEY:BBBFJLBPOGFECG-VJVYQDLKSA-N	145	3304	Calcitonin salmon Calcitonin CID 134156276	Calcitonin salmon Calcitonin CID 134156276	195	326	1547865
TSA	93.9644	INCHIKEY:BBBFJLBPOGFECG-VJVYQDLKSA-N	163	3304	Calcitonin salmon Calcitonin CID 134156276	Calcitonin salmon Calcitonin CID 134156276	195	326	1547865
TSA+NAM	98.9812	INCHIKEY:BBBFJLBPOGFECG-VJVYQDLKSA-N	164	3304	Calcitonin salmon Calcitonin CID 134156276	Calcitonin salmon Calcitonin CID 134156276	195	326	1547865
Hypoxia	88.6164	INCHIKEY:AHLPHDHHMVZTML-BYPYZUCNSA-N	106	2725	L-Ornithine (2S)-2,5-Diaminopentanoate;hydron	L-Ornithine (2S)-2,5-Diaminopentanoate;hydron	196	325	1271682
Hypoxia+NAM	133.04	INCHIKEY:AHLPHDHHMVZTML-BYPYZUCNSA-N	176	2725	L-Ornithine (2S)-2,5-Diaminopentanoate;hydron	L-Ornithine (2S)-2,5-Diaminopentanoate;hydron	196	325	1271682
Hypoxia+TSA	163.869	INCHIKEY:AHLPHDHHMVZTML-BYPYZUCNSA-N	211	2725	L-Ornithine (2S)-2,5-Diaminopentanoate;hydron	L-Ornithine (2S)-2,5-Diaminopentanoate;hydron	196	325	1271682
Hypoxia+TSA+NAM	133.229	INCHIKEY:AHLPHDHHMVZTML-BYPYZUCNSA-N	177	2725	L-Ornithine (2S)-2,5-Diaminopentanoate;hydron	L-Ornithine (2S)-2,5-Diaminopentanoate;hydron	196	325	1271682
NAM	113.182	INCHIKEY:AHLPHDHHMVZTML-BYPYZUCNSA-N	152	2725	L-Ornithine (2S)-2,5-Diaminopentanoate;hydron	L-Ornithine (2S)-2,5-Diaminopentanoate;hydron	196	325	1271682
TSA	140.476	INCHIKEY:AHLPHDHHMVZTML-BYPYZUCNSA-N	186	2725	L-Ornithine (2S)-2,5-Diaminopentanoate;hydron	L-Ornithine (2S)-2,5-Diaminopentanoate;hydron	196	325	1271682
TSA+NAM	137.608	INCHIKEY:AHLPHDHHMVZTML-BYPYZUCNSA-N	179	2725	L-Ornithine (2S)-2,5-Diaminopentanoate;hydron	L-Ornithine (2S)-2,5-Diaminopentanoate;hydron	196	325	1271682
Hypoxia	67.9072	INCHIKEY:GLNADSQYFUSGOU-GPTZEZBUSA-J	95	2973			197	322	1403334
Hypoxia+NAM	102.182	INCHIKEY:GLNADSQYFUSGOU-GPTZEZBUSA-J	167	2973			197	322	1403334
Hypoxia+TSA	135.892	INCHIKEY:GLNADSQYFUSGOU-GPTZEZBUSA-J	206	2973			197	322	1403334
Hypoxia+TSA+NAM	105.62	INCHIKEY:GLNADSQYFUSGOU-GPTZEZBUSA-J	171	2973			197	322	1403334
NAM	99.4915	INCHIKEY:GLNADSQYFUSGOU-GPTZEZBUSA-J	156	2973			197	322	1403334
TSA	111.203	INCHIKEY:GLNADSQYFUSGOU-GPTZEZBUSA-J	176	2973			197	322	1403334
TSA+NAM	116.773	INCHIKEY:GLNADSQYFUSGOU-GPTZEZBUSA-J	183	2973			197	322	1403334
Hypoxia	57.1904	INCHIKEY:MSWZFWKMSRAUBD-IVMDWMLBSA-N	80	2664	D-Glucosamine	D-Glucosamine	198	322	1250217
Hypoxia+NAM	110.276	INCHIKEY:MSWZFWKMSRAUBD-IVMDWMLBSA-N	154	2664	D-Glucosamine	D-Glucosamine	198	322	1250217
Hypoxia+TSA	134.2	INCHIKEY:MSWZFWKMSRAUBD-IVMDWMLBSA-N	192	2664	D-Glucosamine	D-Glucosamine	198	322	1250217
Hypoxia+TSA+NAM	114.752	INCHIKEY:MSWZFWKMSRAUBD-IVMDWMLBSA-N	156	2664	D-Glucosamine	D-Glucosamine	198	322	1250217
NAM	105.728	INCHIKEY:MSWZFWKMSRAUBD-IVMDWMLBSA-N	155	2664	D-Glucosamine	D-Glucosamine	198	322	1250217
TSA	110.856	INCHIKEY:MSWZFWKMSRAUBD-IVMDWMLBSA-N	159	2664	D-Glucosamine	D-Glucosamine	198	322	1250217
TSA+NAM	108.8	INCHIKEY:MSWZFWKMSRAUBD-IVMDWMLBSA-N	143	2664	D-Glucosamine	D-Glucosamine	198	322	1250217
Hypoxia	73.4627	INCHIKEY:YBHILYKTIRIUTE-UHFFFAOYSA-N	92	2412	Berberine	Berberine	199	321	1138599
Hypoxia+NAM	99.8712	INCHIKEY:YBHILYKTIRIUTE-UHFFFAOYSA-N	148	2412	Berberine	Berberine	199	321	1138599
Hypoxia+TSA	146.016	INCHIKEY:YBHILYKTIRIUTE-UHFFFAOYSA-N	191	2412	Berberine	Berberine	199	321	1138599
Hypoxia+TSA+NAM	117.335	INCHIKEY:YBHILYKTIRIUTE-UHFFFAOYSA-N	163	2412	Berberine	Berberine	199	321	1138599
NAM	105.806	INCHIKEY:YBHILYKTIRIUTE-UHFFFAOYSA-N	139	2412	Berberine	Berberine	199	321	1138599
TSA	122.047	INCHIKEY:YBHILYKTIRIUTE-UHFFFAOYSA-N	167	2412	Berberine	Berberine	199	321	1138599
TSA+NAM	119.412	INCHIKEY:YBHILYKTIRIUTE-UHFFFAOYSA-N	162	2412	Berberine	Berberine	199	321	1138599
Hypoxia	65.1257	INCHIKEY:WMBWREPUVVBILR-WIYYLYMNSA-N	59	1892	(-)-Epigallocatechin gallate	(-)-Epigallocatechin gallate	200	321	893421
Hypoxia+NAM	77.8662	INCHIKEY:WMBWREPUVVBILR-WIYYLYMNSA-N	82	1892	(-)-Epigallocatechin gallate	(-)-Epigallocatechin gallate	200	321	893421
Hypoxia+TSA	134.841	INCHIKEY:WMBWREPUVVBILR-WIYYLYMNSA-N	138	1892	(-)-Epigallocatechin gallate	(-)-Epigallocatechin gallate	200	321	893421
Hypoxia+TSA+NAM	100.942	INCHIKEY:WMBWREPUVVBILR-WIYYLYMNSA-N	107	1892	(-)-Epigallocatechin gallate	(-)-Epigallocatechin gallate	200	321	893421
NAM	97.4623	INCHIKEY:WMBWREPUVVBILR-WIYYLYMNSA-N	102	1892	(-)-Epigallocatechin gallate	(-)-Epigallocatechin gallate	200	321	893421
TSA	116.403	INCHIKEY:WMBWREPUVVBILR-WIYYLYMNSA-N	123	1892	(-)-Epigallocatechin gallate	(-)-Epigallocatechin gallate	200	321	893421
TSA+NAM	110.245	INCHIKEY:WMBWREPUVVBILR-WIYYLYMNSA-N	109	1892	(-)-Epigallocatechin gallate	(-)-Epigallocatechin gallate	200	321	893421
Hypoxia	60.2682	INCHIKEY:ZSJLQEPLLKMAKR-YDEIVXIUSA-N	45	1719	2-Desoxy-2-(3-methyl-3-nitrosoureido)-D-glucopyranose	2-Desoxy-2-(3-methyl-3-nitrosoureido)-D-glucopyranose	201	320	814239
Hypoxia+NAM	79.9403	INCHIKEY:ZSJLQEPLLKMAKR-YDEIVXIUSA-N	77	1719	2-Desoxy-2-(3-methyl-3-nitrosoureido)-D-glucopyranose	2-Desoxy-2-(3-methyl-3-nitrosoureido)-D-glucopyranose	201	320	814239
Hypoxia+TSA	121.712	INCHIKEY:ZSJLQEPLLKMAKR-YDEIVXIUSA-N	107	1719	2-Desoxy-2-(3-methyl-3-nitrosoureido)-D-glucopyranose	2-Desoxy-2-(3-methyl-3-nitrosoureido)-D-glucopyranose	201	320	814239
Hypoxia+TSA+NAM	86.0502	INCHIKEY:ZSJLQEPLLKMAKR-YDEIVXIUSA-N	83	1719	2-Desoxy-2-(3-methyl-3-nitrosoureido)-D-glucopyranose	2-Desoxy-2-(3-methyl-3-nitrosoureido)-D-glucopyranose	201	320	814239
NAM	78.601	INCHIKEY:ZSJLQEPLLKMAKR-YDEIVXIUSA-N	70	1719	2-Desoxy-2-(3-methyl-3-nitrosoureido)-D-glucopyranose	2-Desoxy-2-(3-methyl-3-nitrosoureido)-D-glucopyranose	201	320	814239
TSA	97.9475	INCHIKEY:ZSJLQEPLLKMAKR-YDEIVXIUSA-N	90	1719	2-Desoxy-2-(3-methyl-3-nitrosoureido)-D-glucopyranose	2-Desoxy-2-(3-methyl-3-nitrosoureido)-D-glucopyranose	201	320	814239
TSA+NAM	96.5255	INCHIKEY:ZSJLQEPLLKMAKR-YDEIVXIUSA-N	89	1719	2-Desoxy-2-(3-methyl-3-nitrosoureido)-D-glucopyranose	2-Desoxy-2-(3-methyl-3-nitrosoureido)-D-glucopyranose	201	320	814239
Hypoxia	64.1116	INCHIKEY:FUFJGUQYACFECW-UHFFFAOYSA-L	84	2538	Calcium hydrogen phosphate Calcium;hydron;phosphate	Calcium hydrogen phosphate Calcium;hydron;phosphate	202	320	1202040
Hypoxia+NAM	104.613	INCHIKEY:FUFJGUQYACFECW-UHFFFAOYSA-L	138	2538	Calcium hydrogen phosphate Calcium;hydron;phosphate	Calcium hydrogen phosphate Calcium;hydron;phosphate	202	320	1202040
Hypoxia+TSA	145.828	INCHIKEY:FUFJGUQYACFECW-UHFFFAOYSA-L	183	2538	Calcium hydrogen phosphate Calcium;hydron;phosphate	Calcium hydrogen phosphate Calcium;hydron;phosphate	202	320	1202040
Hypoxia+TSA+NAM	107.079	INCHIKEY:FUFJGUQYACFECW-UHFFFAOYSA-L	140	2538	Calcium hydrogen phosphate Calcium;hydron;phosphate	Calcium hydrogen phosphate Calcium;hydron;phosphate	202	320	1202040
NAM	96.0034	INCHIKEY:FUFJGUQYACFECW-UHFFFAOYSA-L	120	2538	Calcium hydrogen phosphate Calcium;hydron;phosphate	Calcium hydrogen phosphate Calcium;hydron;phosphate	202	320	1202040
TSA	111.246	INCHIKEY:FUFJGUQYACFECW-UHFFFAOYSA-L	143	2538	Calcium hydrogen phosphate Calcium;hydron;phosphate	Calcium hydrogen phosphate Calcium;hydron;phosphate	202	320	1202040
TSA+NAM	123.605	INCHIKEY:FUFJGUQYACFECW-UHFFFAOYSA-L	154	2538	Calcium hydrogen phosphate Calcium;hydron;phosphate	Calcium hydrogen phosphate Calcium;hydron;phosphate	202	320	1202040
Hypoxia	82.2781	INCHIKEY:JVTAAEKCZFNVCJ-UWTATZPHSA-N	66	1629	D-Lactic acid	D-Lactic acid	203	317	773217
Hypoxia+NAM	128.907	INCHIKEY:JVTAAEKCZFNVCJ-UWTATZPHSA-N	122	1629	D-Lactic acid	D-Lactic acid	203	317	773217
Hypoxia+TSA	183.082	INCHIKEY:JVTAAEKCZFNVCJ-UWTATZPHSA-N	155	1629	D-Lactic acid	D-Lactic acid	203	317	773217
Hypoxia+TSA+NAM	135.928	INCHIKEY:JVTAAEKCZFNVCJ-UWTATZPHSA-N	125	1629	D-Lactic acid	D-Lactic acid	203	317	773217
NAM	115.343	INCHIKEY:JVTAAEKCZFNVCJ-UWTATZPHSA-N	104	1629	D-Lactic acid	D-Lactic acid	203	317	773217
TSA	146.966	INCHIKEY:JVTAAEKCZFNVCJ-UWTATZPHSA-N	129	1629	D-Lactic acid	D-Lactic acid	203	317	773217
TSA+NAM	151.313	INCHIKEY:JVTAAEKCZFNVCJ-UWTATZPHSA-N	134	1629	D-Lactic acid	D-Lactic acid	203	317	773217
Hypoxia	52.0336	INCHIKEY:CVHZOJJKTDOEJC-UHFFFAOYSA-N	57	2086	Saccharin	Saccharin	204	314	977373
Hypoxia+NAM	85.1766	INCHIKEY:CVHZOJJKTDOEJC-UHFFFAOYSA-N	93	2086	Saccharin	Saccharin	204	314	977373
Hypoxia+TSA	113.49	INCHIKEY:CVHZOJJKTDOEJC-UHFFFAOYSA-N	123	2086	Saccharin	Saccharin	204	314	977373
Hypoxia+TSA+NAM	82.7121	INCHIKEY:CVHZOJJKTDOEJC-UHFFFAOYSA-N	96	2086	Saccharin	Saccharin	204	314	977373
NAM	69.3496	INCHIKEY:CVHZOJJKTDOEJC-UHFFFAOYSA-N	78	2086	Saccharin	Saccharin	204	314	977373
TSA	85.5274	INCHIKEY:CVHZOJJKTDOEJC-UHFFFAOYSA-N	99	2086	Saccharin	Saccharin	204	314	977373
TSA+NAM	92.7766	INCHIKEY:CVHZOJJKTDOEJC-UHFFFAOYSA-N	96	2086	Saccharin	Saccharin	204	314	977373
Hypoxia	61.9211	INCHIKEY:IQPNAANSBPBGFQ-UHFFFAOYSA-N	72	2323	Luteolin	Luteolin	205	314	1099962
Hypoxia+NAM	72.1062	INCHIKEY:IQPNAANSBPBGFQ-UHFFFAOYSA-N	98	2323	Luteolin	Luteolin	205	314	1099962
Hypoxia+TSA	114.902	INCHIKEY:IQPNAANSBPBGFQ-UHFFFAOYSA-N	147	2323	Luteolin	Luteolin	205	314	1099962
Hypoxia+TSA+NAM	90.5447	INCHIKEY:IQPNAANSBPBGFQ-UHFFFAOYSA-N	116	2323	Luteolin	Luteolin	205	314	1099962
NAM	86.9555	INCHIKEY:IQPNAANSBPBGFQ-UHFFFAOYSA-N	113	2323	Luteolin	Luteolin	205	314	1099962
TSA	98.8018	INCHIKEY:IQPNAANSBPBGFQ-UHFFFAOYSA-N	130	2323	Luteolin	Luteolin	205	314	1099962
TSA+NAM	89.31	INCHIKEY:IQPNAANSBPBGFQ-UHFFFAOYSA-N	112	2323	Luteolin	Luteolin	205	314	1099962
Hypoxia	60.99	INCHIKEY:KWTSXDURSIMDCE-UHFFFAOYSA-N	85	2561	Amphetamine	Amphetamine	206	313	1208241
Hypoxia+NAM	76.6436	INCHIKEY:KWTSXDURSIMDCE-UHFFFAOYSA-N	114	2561	Amphetamine	Amphetamine	206	313	1208241
Hypoxia+TSA	118.612	INCHIKEY:KWTSXDURSIMDCE-UHFFFAOYSA-N	166	2561	Amphetamine	Amphetamine	206	313	1208241
Hypoxia+TSA+NAM	89.0295	INCHIKEY:KWTSXDURSIMDCE-UHFFFAOYSA-N	129	2561	Amphetamine	Amphetamine	206	313	1208241
NAM	88.3616	INCHIKEY:KWTSXDURSIMDCE-UHFFFAOYSA-N	128	2561	Amphetamine	Amphetamine	206	313	1208241
TSA	94.0405	INCHIKEY:KWTSXDURSIMDCE-UHFFFAOYSA-N	134	2561	Amphetamine	Amphetamine	206	313	1208241
TSA+NAM	98.2433	INCHIKEY:KWTSXDURSIMDCE-UHFFFAOYSA-N	139	2561	Amphetamine	Amphetamine	206	313	1208241
Hypoxia	53.7144	INCHIKEY:CFMYXEVWODSLAX-QOZOJKKESA-N	75	2452	Tetrodotoxin	Tetrodotoxin	207	312	1154817
Hypoxia+NAM	78.3086	INCHIKEY:CFMYXEVWODSLAX-QOZOJKKESA-N	112	2452	Tetrodotoxin	Tetrodotoxin	207	312	1154817
Hypoxia+TSA	116.71	INCHIKEY:CFMYXEVWODSLAX-QOZOJKKESA-N	157	2452	Tetrodotoxin	Tetrodotoxin	207	312	1154817
Hypoxia+TSA+NAM	85.8472	INCHIKEY:CFMYXEVWODSLAX-QOZOJKKESA-N	122	2452	Tetrodotoxin	Tetrodotoxin	207	312	1154817
NAM	82.6164	INCHIKEY:CFMYXEVWODSLAX-QOZOJKKESA-N	118	2452	Tetrodotoxin	Tetrodotoxin	207	312	1154817
TSA	92.9537	INCHIKEY:CFMYXEVWODSLAX-QOZOJKKESA-N	128	2452	Tetrodotoxin	Tetrodotoxin	207	312	1154817
TSA+NAM	94.7867	INCHIKEY:CFMYXEVWODSLAX-QOZOJKKESA-N	124	2452	Tetrodotoxin	Tetrodotoxin	207	312	1154817
Hypoxia	61.9482	INCHIKEY:PFTAWBLQPZVEMU-DZGCQCFKSA-N	51	1626	Cianidanol	Cianidanol	208	310	769878
Hypoxia+NAM	77.062	INCHIKEY:PFTAWBLQPZVEMU-DZGCQCFKSA-N	73	1626	Cianidanol	Cianidanol	208	310	769878
Hypoxia+TSA	127.247	INCHIKEY:PFTAWBLQPZVEMU-DZGCQCFKSA-N	112	1626	Cianidanol	Cianidanol	208	310	769878
Hypoxia+TSA+NAM	91.5334	INCHIKEY:PFTAWBLQPZVEMU-DZGCQCFKSA-N	88	1626	Cianidanol	Cianidanol	208	310	769878
NAM	86.8809	INCHIKEY:PFTAWBLQPZVEMU-DZGCQCFKSA-N	80	1626	Cianidanol	Cianidanol	208	310	769878
TSA	105.997	INCHIKEY:PFTAWBLQPZVEMU-DZGCQCFKSA-N	101	1626	Cianidanol	Cianidanol	208	310	769878
TSA+NAM	104.201	INCHIKEY:PFTAWBLQPZVEMU-DZGCQCFKSA-N	92	1626	Cianidanol	Cianidanol	208	310	769878
Hypoxia	73.6406	INCHIKEY:PHIQHXFUZVPYII-ZCFIWIBFSA-N	92	2612	Levocarnitine	Levocarnitine	209	309	1224936
Hypoxia+NAM	119.285	INCHIKEY:PHIQHXFUZVPYII-ZCFIWIBFSA-N	165	2612	Levocarnitine	Levocarnitine	209	309	1224936
Hypoxia+TSA	185.394	INCHIKEY:PHIQHXFUZVPYII-ZCFIWIBFSA-N	230	2612	Levocarnitine	Levocarnitine	209	309	1224936
Hypoxia+TSA+NAM	143.567	INCHIKEY:PHIQHXFUZVPYII-ZCFIWIBFSA-N	178	2612	Levocarnitine	Levocarnitine	209	309	1224936
NAM	131.444	INCHIKEY:PHIQHXFUZVPYII-ZCFIWIBFSA-N	171	2612	Levocarnitine	Levocarnitine	209	309	1224936
TSA	153.137	INCHIKEY:PHIQHXFUZVPYII-ZCFIWIBFSA-N	197	2612	Levocarnitine	Levocarnitine	209	309	1224936
TSA+NAM	129.146	INCHIKEY:PHIQHXFUZVPYII-ZCFIWIBFSA-N	172	2612	Levocarnitine	Levocarnitine	209	309	1224936
Hypoxia	66.6684	INCHIKEY:LEVWYRKDKASIDU-IMJSIDKUSA-N	93	2624	L-Cystine L-Cystine zwitterion	L-Cystine L-Cystine zwitterion	210	308	1230183
Hypoxia+NAM	117.879	INCHIKEY:LEVWYRKDKASIDU-IMJSIDKUSA-N	158	2624	L-Cystine L-Cystine zwitterion	L-Cystine L-Cystine zwitterion	210	308	1230183
Hypoxia+TSA	140.945	INCHIKEY:LEVWYRKDKASIDU-IMJSIDKUSA-N	195	2624	L-Cystine L-Cystine zwitterion	L-Cystine L-Cystine zwitterion	210	308	1230183
Hypoxia+TSA+NAM	118.676	INCHIKEY:LEVWYRKDKASIDU-IMJSIDKUSA-N	170	2624	L-Cystine L-Cystine zwitterion	L-Cystine L-Cystine zwitterion	210	308	1230183
NAM	113.294	INCHIKEY:LEVWYRKDKASIDU-IMJSIDKUSA-N	156	2624	L-Cystine L-Cystine zwitterion	L-Cystine L-Cystine zwitterion	210	308	1230183
TSA	121.871	INCHIKEY:LEVWYRKDKASIDU-IMJSIDKUSA-N	172	2624	L-Cystine L-Cystine zwitterion	L-Cystine L-Cystine zwitterion	210	308	1230183
TSA+NAM	119.149	INCHIKEY:LEVWYRKDKASIDU-IMJSIDKUSA-N	166	2624	L-Cystine L-Cystine zwitterion	L-Cystine L-Cystine zwitterion	210	308	1230183
Hypoxia	53.0225	INCHIKEY:HEFNNWSXXWATRW-UHFFFAOYSA-N	68	2433	Ibuprofen	Ibuprofen	211	308	1141461
Hypoxia+NAM	81.8854	INCHIKEY:HEFNNWSXXWATRW-UHFFFAOYSA-N	117	2433	Ibuprofen	Ibuprofen	211	308	1141461
Hypoxia+TSA	114.139	INCHIKEY:HEFNNWSXXWATRW-UHFFFAOYSA-N	160	2433	Ibuprofen	Ibuprofen	211	308	1141461
Hypoxia+TSA+NAM	87.0651	INCHIKEY:HEFNNWSXXWATRW-UHFFFAOYSA-N	126	2433	Ibuprofen	Ibuprofen	211	308	1141461
NAM	77.1655	INCHIKEY:HEFNNWSXXWATRW-UHFFFAOYSA-N	111	2433	Ibuprofen	Ibuprofen	211	308	1141461
TSA	93.6295	INCHIKEY:HEFNNWSXXWATRW-UHFFFAOYSA-N	133	2433	Ibuprofen	Ibuprofen	211	308	1141461
TSA+NAM	90.9015	INCHIKEY:HEFNNWSXXWATRW-UHFFFAOYSA-N	123	2433	Ibuprofen	Ibuprofen	211	308	1141461
Hypoxia	79.6609	INCHIKEY:MKJXYGKVIBWPFZ-UHFFFAOYSA-L	63	1548	Calcium lactate Calcium;2-hydroxypropanoate	Calcium lactate Calcium;2-hydroxypropanoate	212	305	735057
Hypoxia+NAM	125.163	INCHIKEY:MKJXYGKVIBWPFZ-UHFFFAOYSA-L	118	1548	Calcium lactate Calcium;2-hydroxypropanoate	Calcium lactate Calcium;2-hydroxypropanoate	212	305	735057
Hypoxia+TSA	178.046	INCHIKEY:MKJXYGKVIBWPFZ-UHFFFAOYSA-L	150	1548	Calcium lactate Calcium;2-hydroxypropanoate	Calcium lactate Calcium;2-hydroxypropanoate	212	305	735057
Hypoxia+TSA+NAM	130.943	INCHIKEY:MKJXYGKVIBWPFZ-UHFFFAOYSA-L	119	1548	Calcium lactate Calcium;2-hydroxypropanoate	Calcium lactate Calcium;2-hydroxypropanoate	212	305	735057
NAM	112.387	INCHIKEY:MKJXYGKVIBWPFZ-UHFFFAOYSA-L	102	1548	Calcium lactate Calcium;2-hydroxypropanoate	Calcium lactate Calcium;2-hydroxypropanoate	212	305	735057
TSA	141.818	INCHIKEY:MKJXYGKVIBWPFZ-UHFFFAOYSA-L	123	1548	Calcium lactate Calcium;2-hydroxypropanoate	Calcium lactate Calcium;2-hydroxypropanoate	212	305	735057
TSA+NAM	147.607	INCHIKEY:MKJXYGKVIBWPFZ-UHFFFAOYSA-L	130	1548	Calcium lactate Calcium;2-hydroxypropanoate	Calcium lactate Calcium;2-hydroxypropanoate	212	305	735057
Hypoxia	48.8206	INCHIKEY:SBXXSUDPJJJJLC-YDALLXLXSA-M	42	1538	Liothyronine sodium Sodium;4-[4-[(2S)-2-amino-2-carboxyethyl]-2,6-diiodophenoxy]-2-iodophenolate	Liothyronine sodium	213	305	725517
Hypoxia+NAM	87.2804	INCHIKEY:SBXXSUDPJJJJLC-YDALLXLXSA-M	81	1538	Liothyronine sodium Sodium;4-[4-[(2S)-2-amino-2-carboxyethyl]-2,6-diiodophenoxy]-2-iodophenolate	Liothyronine sodium	213	305	725517
Hypoxia+TSA	125.085	INCHIKEY:SBXXSUDPJJJJLC-YDALLXLXSA-M	110	1538	Liothyronine sodium Sodium;4-[4-[(2S)-2-amino-2-carboxyethyl]-2,6-diiodophenoxy]-2-iodophenolate	Liothyronine sodium	213	305	725517
Hypoxia+TSA+NAM	85.9648	INCHIKEY:SBXXSUDPJJJJLC-YDALLXLXSA-M	81	1538	Liothyronine sodium Sodium;4-[4-[(2S)-2-amino-2-carboxyethyl]-2,6-diiodophenoxy]-2-iodophenolate	Liothyronine sodium	213	305	725517
NAM	91.8727	INCHIKEY:SBXXSUDPJJJJLC-YDALLXLXSA-M	82	1538	Liothyronine sodium Sodium;4-[4-[(2S)-2-amino-2-carboxyethyl]-2,6-diiodophenoxy]-2-iodophenolate	Liothyronine sodium	213	305	725517
TSA	94.1781	INCHIKEY:SBXXSUDPJJJJLC-YDALLXLXSA-M	86	1538	Liothyronine sodium Sodium;4-[4-[(2S)-2-amino-2-carboxyethyl]-2,6-diiodophenoxy]-2-iodophenolate	Liothyronine sodium	213	305	725517
TSA+NAM	98.4947	INCHIKEY:SBXXSUDPJJJJLC-YDALLXLXSA-M	85	1538	Liothyronine sodium Sodium;4-[4-[(2S)-2-amino-2-carboxyethyl]-2,6-diiodophenoxy]-2-iodophenolate	Liothyronine sodium	213	305	725517
Hypoxia	34.861	INCHIKEY:PPZMYIBUHIPZOS-UHFFFAOYSA-N	31	1416	Histamine dihydrochloride 2-(1H-Imidazol-1-ium-4-yl)ethylazanium;dichloride Bichlorhydrated'Histamine 2-(1H-Imidazol-3-ium-5-yl)ethylazanium;dichloride	Histamine dihydrochloride 2-ethylazanium;dichloride	214	303	668277
Hypoxia+NAM	51.0753	INCHIKEY:PPZMYIBUHIPZOS-UHFFFAOYSA-N	46	1416	Histamine dihydrochloride 2-(1H-Imidazol-1-ium-4-yl)ethylazanium;dichloride Bichlorhydrated'Histamine 2-(1H-Imidazol-3-ium-5-yl)ethylazanium;dichloride	Histamine dihydrochloride 2-ethylazanium;dichloride	214	303	668277
Hypoxia+TSA	80.6135	INCHIKEY:PPZMYIBUHIPZOS-UHFFFAOYSA-N	78	1416	Histamine dihydrochloride 2-(1H-Imidazol-1-ium-4-yl)ethylazanium;dichloride Bichlorhydrated'Histamine 2-(1H-Imidazol-3-ium-5-yl)ethylazanium;dichloride	Histamine dihydrochloride 2-ethylazanium;dichloride	214	303	668277
Hypoxia+TSA+NAM	54.2804	INCHIKEY:PPZMYIBUHIPZOS-UHFFFAOYSA-N	57	1416	Histamine dihydrochloride 2-(1H-Imidazol-1-ium-4-yl)ethylazanium;dichloride Bichlorhydrated'Histamine 2-(1H-Imidazol-3-ium-5-yl)ethylazanium;dichloride	Histamine dihydrochloride 2-ethylazanium;dichloride	214	303	668277
TSA	66.0755	INCHIKEY:PPZMYIBUHIPZOS-UHFFFAOYSA-N	69	1416	Histamine dihydrochloride 2-(1H-Imidazol-1-ium-4-yl)ethylazanium;dichloride Bichlorhydrated'Histamine 2-(1H-Imidazol-3-ium-5-yl)ethylazanium;dichloride	Histamine dihydrochloride 2-ethylazanium;dichloride	214	303	668277
TSA+NAM	65.8683	INCHIKEY:PPZMYIBUHIPZOS-UHFFFAOYSA-N	64	1416	Histamine dihydrochloride 2-(1H-Imidazol-1-ium-4-yl)ethylazanium;dichloride Bichlorhydrated'Histamine 2-(1H-Imidazol-3-ium-5-yl)ethylazanium;dichloride	Histamine dihydrochloride 2-ethylazanium;dichloride	214	303	668277
Hypoxia	69.7381	INCHIKEY:KIDHWZJUCRJVML-UHFFFAOYSA-N	82	2401	Putrescine	Putrescine	215	302	1135737
Hypoxia+NAM	98.6416	INCHIKEY:KIDHWZJUCRJVML-UHFFFAOYSA-N	129	2401	Putrescine	Putrescine	215	302	1135737
Hypoxia+TSA	136.837	INCHIKEY:KIDHWZJUCRJVML-UHFFFAOYSA-N	176	2401	Putrescine	Putrescine	215	302	1135737
Hypoxia+TSA+NAM	112.821	INCHIKEY:KIDHWZJUCRJVML-UHFFFAOYSA-N	150	2401	Putrescine	Putrescine	215	302	1135737
NAM	96.7861	INCHIKEY:KIDHWZJUCRJVML-UHFFFAOYSA-N	128	2401	Putrescine	Putrescine	215	302	1135737
TSA	116.782	INCHIKEY:KIDHWZJUCRJVML-UHFFFAOYSA-N	153	2401	Putrescine	Putrescine	215	302	1135737
TSA+NAM	115.306	INCHIKEY:KIDHWZJUCRJVML-UHFFFAOYSA-N	140	2401	Putrescine	Putrescine	215	302	1135737
Hypoxia	46.0886	INCHIKEY:VKHAHZOOUSRJNA-GCNJZUOMSA-N	55	2060	Mifepristone	Mifepristone	216	300	975465
Hypoxia+NAM	65.4817	INCHIKEY:VKHAHZOOUSRJNA-GCNJZUOMSA-N	90	2060	Mifepristone	Mifepristone	216	300	975465
Hypoxia+TSA	94.8792	INCHIKEY:VKHAHZOOUSRJNA-GCNJZUOMSA-N	125	2060	Mifepristone	Mifepristone	216	300	975465
Hypoxia+TSA+NAM	74.4897	INCHIKEY:VKHAHZOOUSRJNA-GCNJZUOMSA-N	99	2060	Mifepristone	Mifepristone	216	300	975465
NAM	76.8606	INCHIKEY:VKHAHZOOUSRJNA-GCNJZUOMSA-N	100	2060	Mifepristone	Mifepristone	216	300	975465
TSA	76.7393	INCHIKEY:VKHAHZOOUSRJNA-GCNJZUOMSA-N	100	2060	Mifepristone	Mifepristone	216	300	975465
TSA+NAM	75.0355	INCHIKEY:VKHAHZOOUSRJNA-GCNJZUOMSA-N	91	2060	Mifepristone	Mifepristone	216	300	975465
Hypoxia	67.264	INCHIKEY:KRHYYFGTRYWZRS-UHFFFAOYSA-N	111	3170	Hydrofluoric acid Hydron;fluoride	Hydrofluoric acid Hydron;fluoride	217	299	1483470
Hypoxia+NAM	117.67	INCHIKEY:KRHYYFGTRYWZRS-UHFFFAOYSA-N	200	3170	Hydrofluoric acid Hydron;fluoride	Hydrofluoric acid Hydron;fluoride	217	299	1483470
Hypoxia+TSA	148.593	INCHIKEY:KRHYYFGTRYWZRS-UHFFFAOYSA-N	249	3170	Hydrofluoric acid Hydron;fluoride	Hydrofluoric acid Hydron;fluoride	217	299	1483470
Hypoxia+TSA+NAM	124.118	INCHIKEY:KRHYYFGTRYWZRS-UHFFFAOYSA-N	210	3170	Hydrofluoric acid Hydron;fluoride	Hydrofluoric acid Hydron;fluoride	217	299	1483470
NAM	114.407	INCHIKEY:KRHYYFGTRYWZRS-UHFFFAOYSA-N	191	3170	Hydrofluoric acid Hydron;fluoride	Hydrofluoric acid Hydron;fluoride	217	299	1483470
TSA	122.603	INCHIKEY:KRHYYFGTRYWZRS-UHFFFAOYSA-N	208	3170	Hydrofluoric acid Hydron;fluoride	Hydrofluoric acid Hydron;fluoride	217	299	1483470
TSA+NAM	120.007	INCHIKEY:KRHYYFGTRYWZRS-UHFFFAOYSA-N	203	3170	Hydrofluoric acid Hydron;fluoride	Hydrofluoric acid Hydron;fluoride	217	299	1483470
Hypoxia	78.0796	INCHIKEY:RZOBLYBZQXQGFY-UHFFFAOYSA-N	61	1497	Ammonium lactate Azane;2-hydroxypropanoic acid	Ammonium lactate Azane;2-hydroxypropanoic acid	218	299	710730
Hypoxia+NAM	123.419	INCHIKEY:RZOBLYBZQXQGFY-UHFFFAOYSA-N	116	1497	Ammonium lactate Azane;2-hydroxypropanoic acid	Ammonium lactate Azane;2-hydroxypropanoic acid	218	299	710730
Hypoxia+TSA	175.338	INCHIKEY:RZOBLYBZQXQGFY-UHFFFAOYSA-N	147	1497	Ammonium lactate Azane;2-hydroxypropanoic acid	Ammonium lactate Azane;2-hydroxypropanoic acid	218	299	710730
Hypoxia+TSA+NAM	129.401	INCHIKEY:RZOBLYBZQXQGFY-UHFFFAOYSA-N	118	1497	Ammonium lactate Azane;2-hydroxypropanoic acid	Ammonium lactate Azane;2-hydroxypropanoic acid	218	299	710730
NAM	109.192	INCHIKEY:RZOBLYBZQXQGFY-UHFFFAOYSA-N	98	1497	Ammonium lactate Azane;2-hydroxypropanoic acid	Ammonium lactate Azane;2-hydroxypropanoic acid	218	299	710730
TSA	139.888	INCHIKEY:RZOBLYBZQXQGFY-UHFFFAOYSA-N	121	1497	Ammonium lactate Azane;2-hydroxypropanoic acid	Ammonium lactate Azane;2-hydroxypropanoic acid	218	299	710730
TSA+NAM	145.565	INCHIKEY:RZOBLYBZQXQGFY-UHFFFAOYSA-N	128	1497	Ammonium lactate Azane;2-hydroxypropanoic acid	Ammonium lactate Azane;2-hydroxypropanoic acid	218	299	710730
Hypoxia	72.9987	INCHIKEY:AOJJSUZBOXZQNB-VTZDEGQISA-N	78	2211	Epirubicin	Epirubicin	219	299	1046061
Hypoxia+NAM	80.1196	INCHIKEY:AOJJSUZBOXZQNB-VTZDEGQISA-N	117	2211	Epirubicin	Epirubicin	219	299	1046061
Hypoxia+TSA	141.736	INCHIKEY:AOJJSUZBOXZQNB-VTZDEGQISA-N	176	2211	Epirubicin	Epirubicin	219	299	1046061
Hypoxia+TSA+NAM	109.562	INCHIKEY:AOJJSUZBOXZQNB-VTZDEGQISA-N	143	2211	Epirubicin	Epirubicin	219	299	1046061
NAM	110.468	INCHIKEY:AOJJSUZBOXZQNB-VTZDEGQISA-N	133	2211	Epirubicin	Epirubicin	219	299	1046061
TSA	113.808	INCHIKEY:AOJJSUZBOXZQNB-VTZDEGQISA-N	138	2211	Epirubicin	Epirubicin	219	299	1046061
TSA+NAM	116.406	INCHIKEY:AOJJSUZBOXZQNB-VTZDEGQISA-N	146	2211	Epirubicin	Epirubicin	219	299	1046061
Hypoxia	60.4391	INCHIKEY:QZUDBNBUXVUHMW-UHFFFAOYSA-N	76	2256	Clozapine	Clozapine	220	298	1053693
Hypoxia+NAM	90.3833	INCHIKEY:QZUDBNBUXVUHMW-UHFFFAOYSA-N	122	2256	Clozapine	Clozapine	220	298	1053693
Hypoxia+TSA	125.707	INCHIKEY:QZUDBNBUXVUHMW-UHFFFAOYSA-N	157	2256	Clozapine	Clozapine	220	298	1053693
Hypoxia+TSA+NAM	97.135	INCHIKEY:QZUDBNBUXVUHMW-UHFFFAOYSA-N	127	2256	Clozapine	Clozapine	220	298	1053693
NAM	88.0721	INCHIKEY:QZUDBNBUXVUHMW-UHFFFAOYSA-N	118	2256	Clozapine	Clozapine	220	298	1053693
TSA	103.699	INCHIKEY:QZUDBNBUXVUHMW-UHFFFAOYSA-N	143	2256	Clozapine	Clozapine	220	298	1053693
TSA+NAM	99.4459	INCHIKEY:QZUDBNBUXVUHMW-UHFFFAOYSA-N	133	2256	Clozapine	Clozapine	220	298	1053693
Hypoxia	80.9382	INCHIKEY:HDTRYLNUVZCQOY-LIZSDCNHSA-N	98	2630	Trehalose	Trehalose	221	297	1235907
Hypoxia+NAM	125.273	INCHIKEY:HDTRYLNUVZCQOY-LIZSDCNHSA-N	168	2630	Trehalose	Trehalose	221	297	1235907
Hypoxia+TSA	166.408	INCHIKEY:HDTRYLNUVZCQOY-LIZSDCNHSA-N	216	2630	Trehalose	Trehalose	221	297	1235907
Hypoxia+TSA+NAM	123.007	INCHIKEY:HDTRYLNUVZCQOY-LIZSDCNHSA-N	175	2630	Trehalose	Trehalose	221	297	1235907
NAM	109.984	INCHIKEY:HDTRYLNUVZCQOY-LIZSDCNHSA-N	154	2630	Trehalose	Trehalose	221	297	1235907
TSA	124.443	INCHIKEY:HDTRYLNUVZCQOY-LIZSDCNHSA-N	171	2630	Trehalose	Trehalose	221	297	1235907
TSA+NAM	136.333	INCHIKEY:HDTRYLNUVZCQOY-LIZSDCNHSA-N	182	2630	Trehalose	Trehalose	221	297	1235907
Hypoxia	43.4718	INCHIKEY:OGBMKVWORPGQRR-UMXFMPSGSA-N	46	1441	Teriparatide recombinant human Forteo CID 91933454 CID 129631922 CID 132274287	Teriparatide recombinant human	222	295	683064
Hypoxia+NAM	62.051	INCHIKEY:OGBMKVWORPGQRR-UMXFMPSGSA-N	65	1441	Teriparatide recombinant human Forteo CID 91933454 CID 129631922 CID 132274287	Teriparatide recombinant human	222	295	683064
Hypoxia+TSA	88.9966	INCHIKEY:OGBMKVWORPGQRR-UMXFMPSGSA-N	91	1441	Teriparatide recombinant human Forteo CID 91933454 CID 129631922 CID 132274287	Teriparatide recombinant human	222	295	683064
Hypoxia+TSA+NAM	61.8582	INCHIKEY:OGBMKVWORPGQRR-UMXFMPSGSA-N	68	1441	Teriparatide recombinant human Forteo CID 91933454 CID 129631922 CID 132274287	Teriparatide recombinant human	222	295	683064
NAM	46.8694	INCHIKEY:OGBMKVWORPGQRR-UMXFMPSGSA-N	49	1441	Teriparatide recombinant human Forteo CID 91933454 CID 129631922 CID 132274287	Teriparatide recombinant human	222	295	683064
TSA	79.004	INCHIKEY:OGBMKVWORPGQRR-UMXFMPSGSA-N	79	1441	Teriparatide recombinant human Forteo CID 91933454 CID 129631922 CID 132274287	Teriparatide recombinant human	222	295	683064
TSA+NAM	82.1523	INCHIKEY:OGBMKVWORPGQRR-UMXFMPSGSA-N	76	1441	Teriparatide recombinant human Forteo CID 91933454 CID 129631922 CID 132274287	Teriparatide recombinant human	222	295	683064
Hypoxia	53.8983	INCHIKEY:IROWCYIEJAOFOW-UHFFFAOYSA-N	43	1452	Isoproterenol hydrochloride l-Isoprenaline hydrochloride Hydron;4-[1-hydroxy-2-(propan-2-ylamino)ethyl]benzene-1,2-diol;chloride	Isoproterenol hydrochloride	223	295	685449
Hypoxia+NAM	79.1065	INCHIKEY:IROWCYIEJAOFOW-UHFFFAOYSA-N	75	1452	Isoproterenol hydrochloride l-Isoprenaline hydrochloride Hydron;4-[1-hydroxy-2-(propan-2-ylamino)ethyl]benzene-1,2-diol;chloride	Isoproterenol hydrochloride l-Isoprenaline hydrochloride Hydron	223	295	685449
Hypoxia+TSA	112.976	INCHIKEY:IROWCYIEJAOFOW-UHFFFAOYSA-N	102	1452	Isoproterenol hydrochloride l-Isoprenaline hydrochloride Hydron;4-[1-hydroxy-2-(propan-2-ylamino)ethyl]benzene-1,2-diol;chloride	Isoproterenol hydrochloride l-Isoprenaline hydrochloride Hydron	223	295	685449
Hypoxia+TSA+NAM	80.0169	INCHIKEY:IROWCYIEJAOFOW-UHFFFAOYSA-N	78	1452	Isoproterenol hydrochloride l-Isoprenaline hydrochloride Hydron;4-[1-hydroxy-2-(propan-2-ylamino)ethyl]benzene-1,2-diol;chloride	Isoproterenol hydrochloride l-Isoprenaline hydrochloride Hydron	223	295	685449
NAM	69.6809	INCHIKEY:IROWCYIEJAOFOW-UHFFFAOYSA-N	71	1452	Isoproterenol hydrochloride l-Isoprenaline hydrochloride Hydron;4-[1-hydroxy-2-(propan-2-ylamino)ethyl]benzene-1,2-diol;chloride	Isoproterenol hydrochloride l-Isoprenaline hydrochloride Hydron	223	295	685449
TSA	102.94	INCHIKEY:IROWCYIEJAOFOW-UHFFFAOYSA-N	97	1452	Isoproterenol hydrochloride l-Isoprenaline hydrochloride Hydron;4-[1-hydroxy-2-(propan-2-ylamino)ethyl]benzene-1,2-diol;chloride	Isoproterenol hydrochloride l-Isoprenaline hydrochloride Hydron	223	295	685449
TSA+NAM	84.9537	INCHIKEY:IROWCYIEJAOFOW-UHFFFAOYSA-N	75	1452	Isoproterenol hydrochloride l-Isoprenaline hydrochloride Hydron;4-[1-hydroxy-2-(propan-2-ylamino)ethyl]benzene-1,2-diol;chloride	Isoproterenol hydrochloride l-Isoprenaline hydrochloride Hydron	223	295	685449
Hypoxia	50.9943	INCHIKEY:PCZOHLXUXFIOCF-BXMDZJJMSA-N	64	2280	Lovastatin	Lovastatin	224	294	1075158
Hypoxia+NAM	76.4633	INCHIKEY:PCZOHLXUXFIOCF-BXMDZJJMSA-N	111	2280	Lovastatin	Lovastatin	224	294	1075158
Hypoxia+TSA	111.316	INCHIKEY:PCZOHLXUXFIOCF-BXMDZJJMSA-N	154	2280	Lovastatin	Lovastatin	224	294	1075158
Hypoxia+TSA+NAM	96.3897	INCHIKEY:PCZOHLXUXFIOCF-BXMDZJJMSA-N	138	2280	Lovastatin	Lovastatin	224	294	1075158
NAM	79.0947	INCHIKEY:PCZOHLXUXFIOCF-BXMDZJJMSA-N	109	2280	Lovastatin	Lovastatin	224	294	1075158
TSA	94.214	INCHIKEY:PCZOHLXUXFIOCF-BXMDZJJMSA-N	129	2280	Lovastatin	Lovastatin	224	294	1075158
TSA+NAM	93.0043	INCHIKEY:PCZOHLXUXFIOCF-BXMDZJJMSA-N	130	2280	Lovastatin	Lovastatin	224	294	1075158
Hypoxia	60.564	INCHIKEY:ZPEIMTDSQAKGNT-UHFFFAOYSA-N	79	2384	Chlorpromazine	Chlorpromazine	225	293	1102824
Hypoxia+NAM	91.5716	INCHIKEY:ZPEIMTDSQAKGNT-UHFFFAOYSA-N	129	2384	Chlorpromazine	Chlorpromazine	225	293	1102824
Hypoxia+TSA	133.91	INCHIKEY:ZPEIMTDSQAKGNT-UHFFFAOYSA-N	179	2384	Chlorpromazine	Chlorpromazine	225	293	1102824
Hypoxia+TSA+NAM	103.127	INCHIKEY:ZPEIMTDSQAKGNT-UHFFFAOYSA-N	141	2384	Chlorpromazine	Chlorpromazine	225	293	1102824
NAM	85.8736	INCHIKEY:ZPEIMTDSQAKGNT-UHFFFAOYSA-N	121	2384	Chlorpromazine	Chlorpromazine	225	293	1102824
TSA	123.169	INCHIKEY:ZPEIMTDSQAKGNT-UHFFFAOYSA-N	165	2384	Chlorpromazine	Chlorpromazine	225	293	1102824
TSA+NAM	100.045	INCHIKEY:ZPEIMTDSQAKGNT-UHFFFAOYSA-N	134	2384	Chlorpromazine	Chlorpromazine	225	293	1102824
Hypoxia	58.1425	INCHIKEY:BCFGMOOMADDAQU-UHFFFAOYSA-N	77	2362	Lapatinib	Lapatinib	226	293	1111410
Hypoxia+NAM	74.1677	INCHIKEY:BCFGMOOMADDAQU-UHFFFAOYSA-N	113	2362	Lapatinib	Lapatinib	226	293	1111410
Hypoxia+TSA	108.767	INCHIKEY:BCFGMOOMADDAQU-UHFFFAOYSA-N	155	2362	Lapatinib	Lapatinib	226	293	1111410
Hypoxia+TSA+NAM	85.2111	INCHIKEY:BCFGMOOMADDAQU-UHFFFAOYSA-N	121	2362	Lapatinib	Lapatinib	226	293	1111410
NAM	83.9713	INCHIKEY:BCFGMOOMADDAQU-UHFFFAOYSA-N	116	2362	Lapatinib	Lapatinib	226	293	1111410
TSA	97.2658	INCHIKEY:BCFGMOOMADDAQU-UHFFFAOYSA-N	137	2362	Lapatinib	Lapatinib	226	293	1111410
TSA+NAM	92.855	INCHIKEY:BCFGMOOMADDAQU-UHFFFAOYSA-N	130	2362	Lapatinib	Lapatinib	226	293	1111410
Hypoxia	47.5729	INCHIKEY:UZHSEJADLWPNLE-GRGSLBFTSA-N	62	2135	Naloxone	Naloxone	227	293	1006470
Hypoxia+NAM	62.0089	INCHIKEY:UZHSEJADLWPNLE-GRGSLBFTSA-N	93	2135	Naloxone	Naloxone	227	293	1006470
Hypoxia+TSA	91.3357	INCHIKEY:UZHSEJADLWPNLE-GRGSLBFTSA-N	126	2135	Naloxone	Naloxone	227	293	1006470
Hypoxia+TSA+NAM	71.7716	INCHIKEY:UZHSEJADLWPNLE-GRGSLBFTSA-N	104	2135	Naloxone	Naloxone	227	293	1006470
NAM	58.2777	INCHIKEY:UZHSEJADLWPNLE-GRGSLBFTSA-N	85	2135	Naloxone	Naloxone	227	293	1006470
TSA	81.8302	INCHIKEY:UZHSEJADLWPNLE-GRGSLBFTSA-N	117	2135	Naloxone	Naloxone	227	293	1006470
TSA+NAM	72.6433	INCHIKEY:UZHSEJADLWPNLE-GRGSLBFTSA-N	99	2135	Naloxone	Naloxone	227	293	1006470
Hypoxia	61.6087	INCHIKEY:TYBARJRCFHUHSN-DMJRSANLSA-N	78	2361	Ouabain octahydrate	Ouabain octahydrate	228	292	1110933
Hypoxia+NAM	93.9604	INCHIKEY:TYBARJRCFHUHSN-DMJRSANLSA-N	129	2361	Ouabain octahydrate	Ouabain octahydrate	228	292	1110933
Hypoxia+TSA	134.539	INCHIKEY:TYBARJRCFHUHSN-DMJRSANLSA-N	175	2361	Ouabain octahydrate	Ouabain octahydrate	228	292	1110933
Hypoxia+TSA+NAM	98.3619	INCHIKEY:TYBARJRCFHUHSN-DMJRSANLSA-N	134	2361	Ouabain octahydrate	Ouabain octahydrate	228	292	1110933
NAM	86.4924	INCHIKEY:TYBARJRCFHUHSN-DMJRSANLSA-N	116	2361	Ouabain octahydrate	Ouabain octahydrate	228	292	1110933
TSA	100.484	INCHIKEY:TYBARJRCFHUHSN-DMJRSANLSA-N	135	2361	Ouabain octahydrate	Ouabain octahydrate	228	292	1110933
TSA+NAM	113.344	INCHIKEY:TYBARJRCFHUHSN-DMJRSANLSA-N	149	2361	Ouabain octahydrate	Ouabain octahydrate	228	292	1110933
Hypoxia	52.2064	INCHIKEY:CUQPTVCVZLUXJB-UHFFFAOYSA-N	42	1420	Medihaler-ISO	Medihaler-ISO	229	291	670662
Hypoxia+NAM	77.8133	INCHIKEY:CUQPTVCVZLUXJB-UHFFFAOYSA-N	73	1420	Medihaler-ISO	Medihaler-ISO	229	291	670662
Hypoxia+TSA	111.311	INCHIKEY:CUQPTVCVZLUXJB-UHFFFAOYSA-N	101	1420	Medihaler-ISO	Medihaler-ISO	229	291	670662
Hypoxia+TSA+NAM	78.4425	INCHIKEY:CUQPTVCVZLUXJB-UHFFFAOYSA-N	77	1420	Medihaler-ISO	Medihaler-ISO	229	291	670662
NAM	67.6879	INCHIKEY:CUQPTVCVZLUXJB-UHFFFAOYSA-N	69	1420	Medihaler-ISO	Medihaler-ISO	229	291	670662
TSA	100.651	INCHIKEY:CUQPTVCVZLUXJB-UHFFFAOYSA-N	95	1420	Medihaler-ISO	Medihaler-ISO	229	291	670662
TSA+NAM	82.9767	INCHIKEY:CUQPTVCVZLUXJB-UHFFFAOYSA-N	73	1420	Medihaler-ISO	Medihaler-ISO	229	291	670662
Hypoxia	54.2964	INCHIKEY:WTDRDQBEARUVNC-LURJTMIESA-N	52	1827	Levodopa Dihydroxyphenylalanine	Levodopa Dihydroxyphenylalanine	230	290	862893
Hypoxia+NAM	87.8228	INCHIKEY:WTDRDQBEARUVNC-LURJTMIESA-N	105	1827	Levodopa Dihydroxyphenylalanine	Levodopa Dihydroxyphenylalanine	230	290	862893
Hypoxia+TSA	127.766	INCHIKEY:WTDRDQBEARUVNC-LURJTMIESA-N	130	1827	Levodopa Dihydroxyphenylalanine	Levodopa Dihydroxyphenylalanine	230	290	862893
Hypoxia+TSA+NAM	88.9325	INCHIKEY:WTDRDQBEARUVNC-LURJTMIESA-N	96	1827	Levodopa Dihydroxyphenylalanine	Levodopa Dihydroxyphenylalanine	230	290	862893
NAM	74.9454	INCHIKEY:WTDRDQBEARUVNC-LURJTMIESA-N	84	1827	Levodopa Dihydroxyphenylalanine	Levodopa Dihydroxyphenylalanine	230	290	862893
TSA	90.699	INCHIKEY:WTDRDQBEARUVNC-LURJTMIESA-N	105	1827	Levodopa Dihydroxyphenylalanine	Levodopa Dihydroxyphenylalanine	230	290	862893
TSA+NAM	94.3201	INCHIKEY:WTDRDQBEARUVNC-LURJTMIESA-N	101	1827	Levodopa Dihydroxyphenylalanine	Levodopa Dihydroxyphenylalanine	230	290	862893
Hypoxia	57.4364	INCHIKEY:AAOVKJBEBIDNHE-UHFFFAOYSA-N	68	2150	Diazepam	Diazepam	231	290	1013148
Hypoxia+NAM	83.9465	INCHIKEY:AAOVKJBEBIDNHE-UHFFFAOYSA-N	120	2150	Diazepam	Diazepam	231	290	1013148
Hypoxia+TSA	120.489	INCHIKEY:AAOVKJBEBIDNHE-UHFFFAOYSA-N	163	2150	Diazepam	Diazepam	231	290	1013148
Hypoxia+TSA+NAM	95.9206	INCHIKEY:AAOVKJBEBIDNHE-UHFFFAOYSA-N	133	2150	Diazepam	Diazepam	231	290	1013148
NAM	83.9131	INCHIKEY:AAOVKJBEBIDNHE-UHFFFAOYSA-N	113	2150	Diazepam	Diazepam	231	290	1013148
TSA	103.026	INCHIKEY:AAOVKJBEBIDNHE-UHFFFAOYSA-N	142	2150	Diazepam	Diazepam	231	290	1013148
TSA+NAM	97.8603	INCHIKEY:AAOVKJBEBIDNHE-UHFFFAOYSA-N	133	2150	Diazepam	Diazepam	231	290	1013148
Hypoxia	63.0465	INCHIKEY:ZYGHJZDHTFUPRJ-UHFFFAOYSA-N	82	2410	Coumarin	Coumarin	232	289	1135260
Hypoxia+NAM	88.1465	INCHIKEY:ZYGHJZDHTFUPRJ-UHFFFAOYSA-N	130	2410	Coumarin	Coumarin	232	289	1135260
Hypoxia+TSA	131.726	INCHIKEY:ZYGHJZDHTFUPRJ-UHFFFAOYSA-N	185	2410	Coumarin	Coumarin	232	289	1135260
Hypoxia+TSA+NAM	98.809	INCHIKEY:ZYGHJZDHTFUPRJ-UHFFFAOYSA-N	137	2410	Coumarin	Coumarin	232	289	1135260
NAM	100.87	INCHIKEY:ZYGHJZDHTFUPRJ-UHFFFAOYSA-N	142	2410	Coumarin	Coumarin	232	289	1135260
TSA	99.1419	INCHIKEY:ZYGHJZDHTFUPRJ-UHFFFAOYSA-N	140	2410	Coumarin	Coumarin	232	289	1135260
TSA+NAM	99.4104	INCHIKEY:ZYGHJZDHTFUPRJ-UHFFFAOYSA-N	138	2410	Coumarin	Coumarin	232	289	1135260
Hypoxia	69.1953	INCHIKEY:NWIBSHFKIJFRCO-WUDYKRTCSA-N	80	2076	Mitomycin	Mitomycin	233	289	971649
Hypoxia+NAM	92.6053	INCHIKEY:NWIBSHFKIJFRCO-WUDYKRTCSA-N	127	2076	Mitomycin	Mitomycin	233	289	971649
Hypoxia+TSA	134.856	INCHIKEY:NWIBSHFKIJFRCO-WUDYKRTCSA-N	158	2076	Mitomycin	Mitomycin	233	289	971649
Hypoxia+TSA+NAM	95.6355	INCHIKEY:NWIBSHFKIJFRCO-WUDYKRTCSA-N	126	2076	Mitomycin	Mitomycin	233	289	971649
NAM	98.6281	INCHIKEY:NWIBSHFKIJFRCO-WUDYKRTCSA-N	117	2076	Mitomycin	Mitomycin	233	289	971649
TSA	96.9433	INCHIKEY:NWIBSHFKIJFRCO-WUDYKRTCSA-N	122	2076	Mitomycin	Mitomycin	233	289	971649
TSA+NAM	111.18	INCHIKEY:NWIBSHFKIJFRCO-WUDYKRTCSA-N	135	2076	Mitomycin	Mitomycin	233	289	971649
Hypoxia	82.3653	INCHIKEY:SRBFZHDQGSBBOR-TXICZTDVSA-N	136	3075	beta-D-Ribopyranose	beta-D-Ribopyranose	234	289	1446741
Hypoxia+NAM	122.516	INCHIKEY:SRBFZHDQGSBBOR-TXICZTDVSA-N	210	3075	beta-D-Ribopyranose	beta-D-Ribopyranose	234	289	1446741
Hypoxia+TSA	167.977	INCHIKEY:SRBFZHDQGSBBOR-TXICZTDVSA-N	286	3075	beta-D-Ribopyranose	beta-D-Ribopyranose	234	289	1446741
Hypoxia+TSA+NAM	131.724	INCHIKEY:SRBFZHDQGSBBOR-TXICZTDVSA-N	224	3075	beta-D-Ribopyranose	beta-D-Ribopyranose	234	289	1446741
NAM	130.06	INCHIKEY:SRBFZHDQGSBBOR-TXICZTDVSA-N	221	3075	beta-D-Ribopyranose	beta-D-Ribopyranose	234	289	1446741
TSA	132.21	INCHIKEY:SRBFZHDQGSBBOR-TXICZTDVSA-N	224	3075	beta-D-Ribopyranose	beta-D-Ribopyranose	234	289	1446741
TSA+NAM	131.949	INCHIKEY:SRBFZHDQGSBBOR-TXICZTDVSA-N	226	3075	beta-D-Ribopyranose	beta-D-Ribopyranose	234	289	1446741
Hypoxia	57.3347	INCHIKEY:HKVAMNSJSFKALM-GKUWKFKPSA-N	80	2346	Everolimus	Everolimus	235	287	1098531
Hypoxia+NAM	81.7951	INCHIKEY:HKVAMNSJSFKALM-GKUWKFKPSA-N	124	2346	Everolimus	Everolimus	235	287	1098531
Hypoxia+TSA	112.018	INCHIKEY:HKVAMNSJSFKALM-GKUWKFKPSA-N	167	2346	Everolimus	Everolimus	235	287	1098531
Hypoxia+TSA+NAM	95.0557	INCHIKEY:HKVAMNSJSFKALM-GKUWKFKPSA-N	141	2346	Everolimus	Everolimus	235	287	1098531
NAM	81.0546	INCHIKEY:HKVAMNSJSFKALM-GKUWKFKPSA-N	114	2346	Everolimus	Everolimus	235	287	1098531
TSA	94.6133	INCHIKEY:HKVAMNSJSFKALM-GKUWKFKPSA-N	137	2346	Everolimus	Everolimus	235	287	1098531
TSA+NAM	94.959	INCHIKEY:HKVAMNSJSFKALM-GKUWKFKPSA-N	139	2346	Everolimus	Everolimus	235	287	1098531
Hypoxia	46.2619	INCHIKEY:FAKRSMQSSFJEIM-RQJHMYQMSA-N	51	1948	Captopril	Captopril	236	287	920610
Hypoxia+NAM	58.8839	INCHIKEY:FAKRSMQSSFJEIM-RQJHMYQMSA-N	79	1948	Captopril	Captopril	236	287	920610
Hypoxia+TSA	94.1357	INCHIKEY:FAKRSMQSSFJEIM-RQJHMYQMSA-N	115	1948	Captopril	Captopril	236	287	920610
Hypoxia+TSA+NAM	69.0694	INCHIKEY:FAKRSMQSSFJEIM-RQJHMYQMSA-N	91	1948	Captopril	Captopril	236	287	920610
NAM	56.3604	INCHIKEY:FAKRSMQSSFJEIM-RQJHMYQMSA-N	70	1948	Captopril	Captopril	236	287	920610
TSA	73.6951	INCHIKEY:FAKRSMQSSFJEIM-RQJHMYQMSA-N	93	1948	Captopril	Captopril	236	287	920610
TSA+NAM	68.006	INCHIKEY:FAKRSMQSSFJEIM-RQJHMYQMSA-N	81	1948	Captopril	Captopril	236	287	920610
Hypoxia	58.4284	INCHIKEY:DCOPUUMXTXDBNB-UHFFFAOYSA-N	73	2287	Diclofenac	Diclofenac	237	284	1069911
Hypoxia+NAM	75.8632	INCHIKEY:DCOPUUMXTXDBNB-UHFFFAOYSA-N	109	2287	Diclofenac	Diclofenac	237	284	1069911
Hypoxia+TSA	110.959	INCHIKEY:DCOPUUMXTXDBNB-UHFFFAOYSA-N	151	2287	Diclofenac	Diclofenac	237	284	1069911
Hypoxia+TSA+NAM	86.2146	INCHIKEY:DCOPUUMXTXDBNB-UHFFFAOYSA-N	123	2287	Diclofenac	Diclofenac	237	284	1069911
NAM	77.2682	INCHIKEY:DCOPUUMXTXDBNB-UHFFFAOYSA-N	108	2287	Diclofenac	Diclofenac	237	284	1069911
TSA	88.3634	INCHIKEY:DCOPUUMXTXDBNB-UHFFFAOYSA-N	124	2287	Diclofenac	Diclofenac	237	284	1069911
TSA+NAM	87.6877	INCHIKEY:DCOPUUMXTXDBNB-UHFFFAOYSA-N	119	2287	Diclofenac	Diclofenac	237	284	1069911
Hypoxia	64.9538	INCHIKEY:JXLYSJRDGCGARV-CFWMRBGOSA-N	89	2372	Vinblastine	Vinblastine	238	284	1122858
Hypoxia+NAM	90.2726	INCHIKEY:JXLYSJRDGCGARV-CFWMRBGOSA-N	139	2372	Vinblastine	Vinblastine	238	284	1122858
Hypoxia+TSA	135.468	INCHIKEY:JXLYSJRDGCGARV-CFWMRBGOSA-N	192	2372	Vinblastine	Vinblastine	238	284	1122858
Hypoxia+TSA+NAM	105.535	INCHIKEY:JXLYSJRDGCGARV-CFWMRBGOSA-N	155	2372	Vinblastine	Vinblastine	238	284	1122858
NAM	104.825	INCHIKEY:JXLYSJRDGCGARV-CFWMRBGOSA-N	154	2372	Vinblastine	Vinblastine	238	284	1122858
TSA	110.355	INCHIKEY:JXLYSJRDGCGARV-CFWMRBGOSA-N	157	2372	Vinblastine	Vinblastine	238	284	1122858
TSA+NAM	113.158	INCHIKEY:JXLYSJRDGCGARV-CFWMRBGOSA-N	160	2372	Vinblastine	Vinblastine	238	284	1122858
Hypoxia	57.4178	INCHIKEY:PFTAWBLQPZVEMU-UKRRQHHQSA-N	45	1395	(-)-Epicatechin	(-)-Epicatechin	239	283	659691
Hypoxia+NAM	70.8243	INCHIKEY:PFTAWBLQPZVEMU-UKRRQHHQSA-N	64	1395	(-)-Epicatechin	(-)-Epicatechin	239	283	659691
Hypoxia+TSA	119.739	INCHIKEY:PFTAWBLQPZVEMU-UKRRQHHQSA-N	103	1395	(-)-Epicatechin	(-)-Epicatechin	239	283	659691
Hypoxia+TSA+NAM	86.7415	INCHIKEY:PFTAWBLQPZVEMU-UKRRQHHQSA-N	80	1395	(-)-Epicatechin	(-)-Epicatechin	239	283	659691
NAM	83.0507	INCHIKEY:PFTAWBLQPZVEMU-UKRRQHHQSA-N	74	1395	(-)-Epicatechin	(-)-Epicatechin	239	283	659691
TSA	96.4298	INCHIKEY:PFTAWBLQPZVEMU-UKRRQHHQSA-N	88	1395	(-)-Epicatechin	(-)-Epicatechin	239	283	659691
TSA+NAM	98.0914	INCHIKEY:PFTAWBLQPZVEMU-UKRRQHHQSA-N	86	1395	(-)-Epicatechin	(-)-Epicatechin	239	283	659691
Hypoxia	67.0255	INCHIKEY:JQXXHWHPUNPDRT-WLSIYKJHSA-N	99	2695	Rifampicin (7S,9E,11S,12R,13S,14R,15R,16R,17S,18S,19E,21Z)-13-Acetyloxy-15,17,27,29-tetrahydroxy-11-methoxy-3,7,12,14,16,18,22-heptamethyl-26-[(E)-(4-methylpiperazin-4-ium-1-yl)iminomethyl]-6,23-dioxo-8,30-dioxa-24-azatetracyclo[23.3.1.14,7.05,28]triaconta-1(29),2,4,9,19,21,25,27-octaen-2-olate	Rifampicin	240	282	1255464
Hypoxia+NAM	108.991	INCHIKEY:JQXXHWHPUNPDRT-WLSIYKJHSA-N	165	2695	Rifampicin (7S,9E,11S,12R,13S,14R,15R,16R,17S,18S,19E,21Z)-13-Acetyloxy-15,17,27,29-tetrahydroxy-11-methoxy-3,7,12,14,16,18,22-heptamethyl-26-[(E)-(4-methylpiperazin-4-ium-1-yl)iminomethyl]-6,23-dioxo-8,30-dioxa-24-azatetracyclo[23.3.1.14,7.05,28]triaconta-1(29),2,4,9,19,21,25,27-octaen-2-olate	Rifampicin	240	282	1255464
Hypoxia+TSA	143.841	INCHIKEY:JQXXHWHPUNPDRT-WLSIYKJHSA-N	219	2695	Rifampicin (7S,9E,11S,12R,13S,14R,15R,16R,17S,18S,19E,21Z)-13-Acetyloxy-15,17,27,29-tetrahydroxy-11-methoxy-3,7,12,14,16,18,22-heptamethyl-26-[(E)-(4-methylpiperazin-4-ium-1-yl)iminomethyl]-6,23-dioxo-8,30-dioxa-24-azatetracyclo[23.3.1.14,7.05,28]triaconta-1(29),2,4,9,19,21,25,27-octaen-2-olate	Rifampicin	240	282	1255464
Hypoxia+TSA+NAM	106.535	INCHIKEY:JQXXHWHPUNPDRT-WLSIYKJHSA-N	162	2695	Rifampicin (7S,9E,11S,12R,13S,14R,15R,16R,17S,18S,19E,21Z)-13-Acetyloxy-15,17,27,29-tetrahydroxy-11-methoxy-3,7,12,14,16,18,22-heptamethyl-26-[(E)-(4-methylpiperazin-4-ium-1-yl)iminomethyl]-6,23-dioxo-8,30-dioxa-24-azatetracyclo[23.3.1.14,7.05,28]triaconta-1(29),2,4,9,19,21,25,27-octaen-2-olate	Rifampicin	240	282	1255464
NAM	104.799	INCHIKEY:JQXXHWHPUNPDRT-WLSIYKJHSA-N	160	2695	Rifampicin (7S,9E,11S,12R,13S,14R,15R,16R,17S,18S,19E,21Z)-13-Acetyloxy-15,17,27,29-tetrahydroxy-11-methoxy-3,7,12,14,16,18,22-heptamethyl-26-[(E)-(4-methylpiperazin-4-ium-1-yl)iminomethyl]-6,23-dioxo-8,30-dioxa-24-azatetracyclo[23.3.1.14,7.05,28]triaconta-1(29),2,4,9,19,21,25,27-octaen-2-olate	Rifampicin	240	282	1255464
TSA	109.255	INCHIKEY:JQXXHWHPUNPDRT-WLSIYKJHSA-N	164	2695	Rifampicin (7S,9E,11S,12R,13S,14R,15R,16R,17S,18S,19E,21Z)-13-Acetyloxy-15,17,27,29-tetrahydroxy-11-methoxy-3,7,12,14,16,18,22-heptamethyl-26-[(E)-(4-methylpiperazin-4-ium-1-yl)iminomethyl]-6,23-dioxo-8,30-dioxa-24-azatetracyclo[23.3.1.14,7.05,28]triaconta-1(29),2,4,9,19,21,25,27-octaen-2-olate	Rifampicin	240	282	1255464
TSA+NAM	107.967	INCHIKEY:JQXXHWHPUNPDRT-WLSIYKJHSA-N	159	2695	Rifampicin (7S,9E,11S,12R,13S,14R,15R,16R,17S,18S,19E,21Z)-13-Acetyloxy-15,17,27,29-tetrahydroxy-11-methoxy-3,7,12,14,16,18,22-heptamethyl-26-[(E)-(4-methylpiperazin-4-ium-1-yl)iminomethyl]-6,23-dioxo-8,30-dioxa-24-azatetracyclo[23.3.1.14,7.05,28]triaconta-1(29),2,4,9,19,21,25,27-octaen-2-olate	Rifampicin	240	282	1255464
Hypoxia	55.9136	INCHIKEY:SUVMJBTUFCVSAD-UHFFFAOYSA-N	68	2136	Sulforaphane	Sulforaphane	241	282	1013148
Hypoxia+NAM	81.6209	INCHIKEY:SUVMJBTUFCVSAD-UHFFFAOYSA-N	113	2136	Sulforaphane	Sulforaphane	241	282	1013148
Hypoxia+TSA	115.153	INCHIKEY:SUVMJBTUFCVSAD-UHFFFAOYSA-N	155	2136	Sulforaphane	Sulforaphane	241	282	1013148
Hypoxia+TSA+NAM	88.0735	INCHIKEY:SUVMJBTUFCVSAD-UHFFFAOYSA-N	125	2136	Sulforaphane	Sulforaphane	241	282	1013148
NAM	99.6376	INCHIKEY:SUVMJBTUFCVSAD-UHFFFAOYSA-N	129	2136	Sulforaphane	Sulforaphane	241	282	1013148
TSA	96.0302	INCHIKEY:SUVMJBTUFCVSAD-UHFFFAOYSA-N	131	2136	Sulforaphane	Sulforaphane	241	282	1013148
TSA+NAM	93.9186	INCHIKEY:SUVMJBTUFCVSAD-UHFFFAOYSA-N	127	2136	Sulforaphane	Sulforaphane	241	282	1013148
Hypoxia	60.163	INCHIKEY:MYSWGUAQZAJSOK-UHFFFAOYSA-N	91	2580	Ciprofloxacin Cipro	Ciprofloxacin Cipro	242	281	1207764
Hypoxia+NAM	96.4126	INCHIKEY:MYSWGUAQZAJSOK-UHFFFAOYSA-N	153	2580	Ciprofloxacin Cipro	Ciprofloxacin Cipro	242	281	1207764
Hypoxia+TSA	127.305	INCHIKEY:MYSWGUAQZAJSOK-UHFFFAOYSA-N	197	2580	Ciprofloxacin Cipro	Ciprofloxacin Cipro	242	281	1207764
Hypoxia+TSA+NAM	97.9492	INCHIKEY:MYSWGUAQZAJSOK-UHFFFAOYSA-N	154	2580	Ciprofloxacin Cipro	Ciprofloxacin Cipro	242	281	1207764
NAM	95.4618	INCHIKEY:MYSWGUAQZAJSOK-UHFFFAOYSA-N	151	2580	Ciprofloxacin Cipro	Ciprofloxacin Cipro	242	281	1207764
TSA	100.705	INCHIKEY:MYSWGUAQZAJSOK-UHFFFAOYSA-N	158	2580	Ciprofloxacin Cipro	Ciprofloxacin Cipro	242	281	1207764
TSA+NAM	95.6715	INCHIKEY:MYSWGUAQZAJSOK-UHFFFAOYSA-N	149	2580	Ciprofloxacin Cipro	Ciprofloxacin Cipro	242	281	1207764
Hypoxia	49.3056	INCHIKEY:YMTINGFKWWXKFG-UHFFFAOYSA-N	61	2125	Fenofibrate	Fenofibrate	243	280	1002177
Hypoxia+NAM	88.0633	INCHIKEY:YMTINGFKWWXKFG-UHFFFAOYSA-N	119	2125	Fenofibrate	Fenofibrate	243	280	1002177
Hypoxia+TSA	132.779	INCHIKEY:YMTINGFKWWXKFG-UHFFFAOYSA-N	166	2125	Fenofibrate	Fenofibrate	243	280	1002177
Hypoxia+TSA+NAM	97.6474	INCHIKEY:YMTINGFKWWXKFG-UHFFFAOYSA-N	128	2125	Fenofibrate	Fenofibrate	243	280	1002177
NAM	100.802	INCHIKEY:YMTINGFKWWXKFG-UHFFFAOYSA-N	132	2125	Fenofibrate	Fenofibrate	243	280	1002177
TSA	104.008	INCHIKEY:YMTINGFKWWXKFG-UHFFFAOYSA-N	132	2125	Fenofibrate	Fenofibrate	243	280	1002177
TSA+NAM	96.6203	INCHIKEY:YMTINGFKWWXKFG-UHFFFAOYSA-N	127	2125	Fenofibrate	Fenofibrate	243	280	1002177
Hypoxia	48.2719	INCHIKEY:YQEZLKZALYSWHR-UHFFFAOYSA-N	64	2293	Ketamine	Ketamine	244	278	1081359
Hypoxia+NAM	84.6257	INCHIKEY:YQEZLKZALYSWHR-UHFFFAOYSA-N	128	2293	Ketamine	Ketamine	244	278	1081359
Hypoxia+TSA	108.308	INCHIKEY:YQEZLKZALYSWHR-UHFFFAOYSA-N	148	2293	Ketamine	Ketamine	244	278	1081359
Hypoxia+TSA+NAM	85.7326	INCHIKEY:YQEZLKZALYSWHR-UHFFFAOYSA-N	122	2293	Ketamine	Ketamine	244	278	1081359
NAM	82.0637	INCHIKEY:YQEZLKZALYSWHR-UHFFFAOYSA-N	118	2293	Ketamine	Ketamine	244	278	1081359
TSA	94.1335	INCHIKEY:YQEZLKZALYSWHR-UHFFFAOYSA-N	136	2293	Ketamine	Ketamine	244	278	1081359
TSA+NAM	89.5857	INCHIKEY:YQEZLKZALYSWHR-UHFFFAOYSA-N	125	2293	Ketamine	Ketamine	244	278	1081359
Hypoxia	40.5937	INCHIKEY:FIAFUQMPZJWCLV-UHFFFAOYSA-N	55	1970	Suramin 5-(Hydroxy-oxo-oxoniumylidene-lambda6-sulfanyl)-4-[[3-[[3-[[3-[[5-[[8-(hydroxy-oxo-oxoniumylidene-lambda6-sulfanyl)-6-sulfo-4-sulfonatonaphthalen-1-yl]carbamoyl]-2-methylphenyl]carbamoyl]phenyl]carbamoylamino]benzoyl]amino]-4-methylbenzoyl]amino]-7-sulfonaphthalene-1-sulfonate 3-[[Hydroxy-[3-[[C-hydroxy-N-[3-[C-hydroxy-N-[5-[C-hydroxy-N-(4,6,8-trisulfonaphthalen-1-yl)carbonimidoyl]-2-meth…	Suramin	245	277	930627
Hypoxia+NAM	63.7535	INCHIKEY:FIAFUQMPZJWCLV-UHFFFAOYSA-N	89	1970	Suramin 5-(Hydroxy-oxo-oxoniumylidene-lambda6-sulfanyl)-4-[[3-[[3-[[3-[[5-[[8-(hydroxy-oxo-oxoniumylidene-lambda6-sulfanyl)-6-sulfo-4-sulfonatonaphthalen-1-yl]carbamoyl]-2-methylphenyl]carbamoyl]phenyl]carbamoylamino]benzoyl]amino]-4-methylbenzoyl]amino]-7-sulfonaphthalene-1-sulfonate 3-[[Hydroxy-[3-[[C-hydroxy-N-[3-[C-hydroxy-N-[5-[C-hydroxy-N-(4,6,8-trisulfonaphthalen-1-yl)carbonimidoyl]-2-meth…	Suramin	245	277	930627
Hypoxia+TSA	102.975	INCHIKEY:FIAFUQMPZJWCLV-UHFFFAOYSA-N	132	1970	Suramin 5-(Hydroxy-oxo-oxoniumylidene-lambda6-sulfanyl)-4-[[3-[[3-[[3-[[5-[[8-(hydroxy-oxo-oxoniumylidene-lambda6-sulfanyl)-6-sulfo-4-sulfonatonaphthalen-1-yl]carbamoyl]-2-methylphenyl]carbamoyl]phenyl]carbamoylamino]benzoyl]amino]-4-methylbenzoyl]amino]-7-sulfonaphthalene-1-sulfonate 3-[[Hydroxy-[3-[[C-hydroxy-N-[3-[C-hydroxy-N-[5-[C-hydroxy-N-(4,6,8-trisulfonaphthalen-1-yl)carbonimidoyl]-2-meth…	Suramin	245	277	930627
Hypoxia+TSA+NAM	66.2427	INCHIKEY:FIAFUQMPZJWCLV-UHFFFAOYSA-N	99	1970	Suramin 5-(Hydroxy-oxo-oxoniumylidene-lambda6-sulfanyl)-4-[[3-[[3-[[3-[[5-[[8-(hydroxy-oxo-oxoniumylidene-lambda6-sulfanyl)-6-sulfo-4-sulfonatonaphthalen-1-yl]carbamoyl]-2-methylphenyl]carbamoyl]phenyl]carbamoylamino]benzoyl]amino]-4-methylbenzoyl]amino]-7-sulfonaphthalene-1-sulfonate 3-[[Hydroxy-[3-[[C-hydroxy-N-[3-[C-hydroxy-N-[5-[C-hydroxy-N-(4,6,8-trisulfonaphthalen-1-yl)carbonimidoyl]-2-meth…	Suramin	245	277	930627
NAM	61.1685	INCHIKEY:FIAFUQMPZJWCLV-UHFFFAOYSA-N	90	1970	Suramin 5-(Hydroxy-oxo-oxoniumylidene-lambda6-sulfanyl)-4-[[3-[[3-[[3-[[5-[[8-(hydroxy-oxo-oxoniumylidene-lambda6-sulfanyl)-6-sulfo-4-sulfonatonaphthalen-1-yl]carbamoyl]-2-methylphenyl]carbamoyl]phenyl]carbamoylamino]benzoyl]amino]-4-methylbenzoyl]amino]-7-sulfonaphthalene-1-sulfonate 3-[[Hydroxy-[3-[[C-hydroxy-N-[3-[C-hydroxy-N-[5-[C-hydroxy-N-(4,6,8-trisulfonaphthalen-1-yl)carbonimidoyl]-2-meth…	Suramin	245	277	930627
TSA	84.6878	INCHIKEY:FIAFUQMPZJWCLV-UHFFFAOYSA-N	104	1970	Suramin 5-(Hydroxy-oxo-oxoniumylidene-lambda6-sulfanyl)-4-[[3-[[3-[[3-[[5-[[8-(hydroxy-oxo-oxoniumylidene-lambda6-sulfanyl)-6-sulfo-4-sulfonatonaphthalen-1-yl]carbamoyl]-2-methylphenyl]carbamoyl]phenyl]carbamoylamino]benzoyl]amino]-4-methylbenzoyl]amino]-7-sulfonaphthalene-1-sulfonate 3-[[Hydroxy-[3-[[C-hydroxy-N-[3-[C-hydroxy-N-[5-[C-hydroxy-N-(4,6,8-trisulfonaphthalen-1-yl)carbonimidoyl]-2-meth…	Suramin	245	277	930627
TSA+NAM	76.4514	INCHIKEY:FIAFUQMPZJWCLV-UHFFFAOYSA-N	99	1970	Suramin 5-(Hydroxy-oxo-oxoniumylidene-lambda6-sulfanyl)-4-[[3-[[3-[[3-[[5-[[8-(hydroxy-oxo-oxoniumylidene-lambda6-sulfanyl)-6-sulfo-4-sulfonatonaphthalen-1-yl]carbamoyl]-2-methylphenyl]carbamoyl]phenyl]carbamoylamino]benzoyl]amino]-4-methylbenzoyl]amino]-7-sulfonaphthalene-1-sulfonate 3-[[Hydroxy-[3-[[C-hydroxy-N-[3-[C-hydroxy-N-[5-[C-hydroxy-N-(4,6,8-trisulfonaphthalen-1-yl)carbonimidoyl]-2-meth…	Suramin	245	277	930627
Hypoxia	65.0134	INCHIKEY:AUNGANRZJHBGPY-SCRDCRAPSA-N	85	2496	Riboflavin	Riboflavin	246	276	1174374
Hypoxia+NAM	97.7292	INCHIKEY:AUNGANRZJHBGPY-SCRDCRAPSA-N	142	2496	Riboflavin	Riboflavin	246	276	1174374
Hypoxia+TSA	157.796	INCHIKEY:AUNGANRZJHBGPY-SCRDCRAPSA-N	209	2496	Riboflavin	Riboflavin	246	276	1174374
Hypoxia+TSA+NAM	114.6	INCHIKEY:AUNGANRZJHBGPY-SCRDCRAPSA-N	154	2496	Riboflavin	Riboflavin	246	276	1174374
NAM	107.728	INCHIKEY:AUNGANRZJHBGPY-SCRDCRAPSA-N	148	2496	Riboflavin	Riboflavin	246	276	1174374
TSA	122.662	INCHIKEY:AUNGANRZJHBGPY-SCRDCRAPSA-N	168	2496	Riboflavin	Riboflavin	246	276	1174374
TSA+NAM	110.692	INCHIKEY:AUNGANRZJHBGPY-SCRDCRAPSA-N	157	2496	Riboflavin	Riboflavin	246	276	1174374
Hypoxia	52.8433	INCHIKEY:NNJVILVZKWQKPM-UHFFFAOYSA-N	73	2182	Lidocaine	Lidocaine	247	276	1027458
Hypoxia+NAM	80.779	INCHIKEY:NNJVILVZKWQKPM-UHFFFAOYSA-N	117	2182	Lidocaine	Lidocaine	247	276	1027458
Hypoxia+TSA	105.403	INCHIKEY:NNJVILVZKWQKPM-UHFFFAOYSA-N	148	2182	Lidocaine	Lidocaine	247	276	1027458
Hypoxia+TSA+NAM	83.6	INCHIKEY:NNJVILVZKWQKPM-UHFFFAOYSA-N	124	2182	Lidocaine	Lidocaine	247	276	1027458
NAM	75.576	INCHIKEY:NNJVILVZKWQKPM-UHFFFAOYSA-N	107	2182	Lidocaine	Lidocaine	247	276	1027458
TSA	85.6416	INCHIKEY:NNJVILVZKWQKPM-UHFFFAOYSA-N	123	2182	Lidocaine	Lidocaine	247	276	1027458
TSA+NAM	87.0937	INCHIKEY:NNJVILVZKWQKPM-UHFFFAOYSA-N	122	2182	Lidocaine	Lidocaine	247	276	1027458
Hypoxia	36.1539	INCHIKEY:MAKUBRYLFHZREJ-JWBQXVCJSA-M	36	1251	Hyaluronic acid sodium salt	Hyaluronic acid sodium salt	248	276	590049
Hypoxia+NAM	65.7393	INCHIKEY:MAKUBRYLFHZREJ-JWBQXVCJSA-M	50	1251	Hyaluronic acid sodium salt	Hyaluronic acid sodium salt	248	276	590049
Hypoxia+TSA	94.896	INCHIKEY:MAKUBRYLFHZREJ-JWBQXVCJSA-M	78	1251	Hyaluronic acid sodium salt	Hyaluronic acid sodium salt	248	276	590049
Hypoxia+TSA+NAM	59.4316	INCHIKEY:MAKUBRYLFHZREJ-JWBQXVCJSA-M	61	1251	Hyaluronic acid sodium salt	Hyaluronic acid sodium salt	248	276	590049
NAM	55.9947	INCHIKEY:MAKUBRYLFHZREJ-JWBQXVCJSA-M	49	1251	Hyaluronic acid sodium salt	Hyaluronic acid sodium salt	248	276	590049
TSA	70.6057	INCHIKEY:MAKUBRYLFHZREJ-JWBQXVCJSA-M	61	1251	Hyaluronic acid sodium salt	Hyaluronic acid sodium salt	248	276	590049
TSA+NAM	92.0649	INCHIKEY:MAKUBRYLFHZREJ-JWBQXVCJSA-M	69	1251	Hyaluronic acid sodium salt	Hyaluronic acid sodium salt	248	276	590049
Hypoxia	45.1274	INCHIKEY:UHYAQBLOGVNWNT-UHFFFAOYSA-M	39	1300	Indomethacin sodium trihydrate	Indomethacin sodium trihydrate	249	275	614376
Hypoxia+NAM	52.1481	INCHIKEY:UHYAQBLOGVNWNT-UHFFFAOYSA-M	46	1300	Indomethacin sodium trihydrate	Indomethacin sodium trihydrate	249	275	614376
Hypoxia+TSA	88.8748	INCHIKEY:UHYAQBLOGVNWNT-UHFFFAOYSA-M	78	1300	Indomethacin sodium trihydrate	Indomethacin sodium trihydrate	249	275	614376
Hypoxia+TSA+NAM	55.5373	INCHIKEY:UHYAQBLOGVNWNT-UHFFFAOYSA-M	59	1300	Indomethacin sodium trihydrate	Indomethacin sodium trihydrate	249	275	614376
NAM	45.739	INCHIKEY:UHYAQBLOGVNWNT-UHFFFAOYSA-M	49	1300	Indomethacin sodium trihydrate	Indomethacin sodium trihydrate	249	275	614376
TSA	70.816	INCHIKEY:UHYAQBLOGVNWNT-UHFFFAOYSA-M	67	1300	Indomethacin sodium trihydrate	Indomethacin sodium trihydrate	249	275	614376
TSA+NAM	72.4302	INCHIKEY:UHYAQBLOGVNWNT-UHFFFAOYSA-M	60	1300	Indomethacin sodium trihydrate	Indomethacin sodium trihydrate	249	275	614376
Hypoxia	51.3222	INCHIKEY:FFGPTBGBLSHEPO-UHFFFAOYSA-N	66	2262	Carbamazepine	Carbamazepine	250	275	1052262
Hypoxia+NAM	66.7529	INCHIKEY:FFGPTBGBLSHEPO-UHFFFAOYSA-N	95	2262	Carbamazepine	Carbamazepine	250	275	1052262
Hypoxia+TSA	110.371	INCHIKEY:FFGPTBGBLSHEPO-UHFFFAOYSA-N	150	2262	Carbamazepine	Carbamazepine	250	275	1052262
Hypoxia+TSA+NAM	81.1876	INCHIKEY:FFGPTBGBLSHEPO-UHFFFAOYSA-N	117	2262	Carbamazepine	Carbamazepine	250	275	1052262
NAM	65.4474	INCHIKEY:FFGPTBGBLSHEPO-UHFFFAOYSA-N	94	2262	Carbamazepine	Carbamazepine	250	275	1052262
TSA	82.9207	INCHIKEY:FFGPTBGBLSHEPO-UHFFFAOYSA-N	119	2262	Carbamazepine	Carbamazepine	250	275	1052262
TSA+NAM	80.4274	INCHIKEY:FFGPTBGBLSHEPO-UHFFFAOYSA-N	115	2262	Carbamazepine	Carbamazepine	250	275	1052262
Hypoxia	50.7763	INCHIKEY:ZBNARPCCDMHDDV-HVMBLDELSA-N	86	2853			251	272	1347048
Hypoxia+NAM	87.2703	INCHIKEY:ZBNARPCCDMHDDV-HVMBLDELSA-N	152	2853			251	272	1347048
Hypoxia+TSA	109.965	INCHIKEY:ZBNARPCCDMHDDV-HVMBLDELSA-N	190	2853			251	272	1347048
Hypoxia+TSA+NAM	90.4398	INCHIKEY:ZBNARPCCDMHDDV-HVMBLDELSA-N	158	2853			251	272	1347048
NAM	85.1577	INCHIKEY:ZBNARPCCDMHDDV-HVMBLDELSA-N	146	2853			251	272	1347048
TSA	91.4895	INCHIKEY:ZBNARPCCDMHDDV-HVMBLDELSA-N	160	2853			251	272	1347048
TSA+NAM	95.193	INCHIKEY:ZBNARPCCDMHDDV-HVMBLDELSA-N	167	2853			251	272	1347048
Hypoxia	39.8124	INCHIKEY:PJVWKTKQMONHTI-UHFFFAOYSA-N	53	2081	Warfarin	Warfarin	252	270	974988
Hypoxia+NAM	67.3776	INCHIKEY:PJVWKTKQMONHTI-UHFFFAOYSA-N	100	2081	Warfarin	Warfarin	252	270	974988
Hypoxia+TSA	88.7647	INCHIKEY:PJVWKTKQMONHTI-UHFFFAOYSA-N	131	2081	Warfarin	Warfarin	252	270	974988
Hypoxia+TSA+NAM	65.396	INCHIKEY:PJVWKTKQMONHTI-UHFFFAOYSA-N	96	2081	Warfarin	Warfarin	252	270	974988
NAM	67.662	INCHIKEY:PJVWKTKQMONHTI-UHFFFAOYSA-N	98	2081	Warfarin	Warfarin	252	270	974988
TSA	73.0471	INCHIKEY:PJVWKTKQMONHTI-UHFFFAOYSA-N	107	2081	Warfarin	Warfarin	252	270	974988
TSA+NAM	66.5058	INCHIKEY:PJVWKTKQMONHTI-UHFFFAOYSA-N	94	2081	Warfarin	Warfarin	252	270	974988
Hypoxia	47.5799	INCHIKEY:PIQVDUKEQYOJNR-VZXSFKIWSA-N	41	1506	Cocaine hydrochloride Cocain-chlorhydrat	Cocaine hydrochloride Cocain-chlorhydrat	253	266	712638
Hypoxia+NAM	53.3604	INCHIKEY:PIQVDUKEQYOJNR-VZXSFKIWSA-N	58	1506	Cocaine hydrochloride Cocain-chlorhydrat	Cocaine hydrochloride Cocain-chlorhydrat	253	266	712638
Hypoxia+TSA	93.4238	INCHIKEY:PIQVDUKEQYOJNR-VZXSFKIWSA-N	93	1506	Cocaine hydrochloride Cocain-chlorhydrat	Cocaine hydrochloride Cocain-chlorhydrat	253	266	712638
Hypoxia+TSA+NAM	72.1059	INCHIKEY:PIQVDUKEQYOJNR-VZXSFKIWSA-N	75	1506	Cocaine hydrochloride Cocain-chlorhydrat	Cocaine hydrochloride Cocain-chlorhydrat	253	266	712638
NAM	63.9496	INCHIKEY:PIQVDUKEQYOJNR-VZXSFKIWSA-N	65	1506	Cocaine hydrochloride Cocain-chlorhydrat	Cocaine hydrochloride Cocain-chlorhydrat	253	266	712638
TSA	78.8985	INCHIKEY:PIQVDUKEQYOJNR-VZXSFKIWSA-N	79	1506	Cocaine hydrochloride Cocain-chlorhydrat	Cocaine hydrochloride Cocain-chlorhydrat	253	266	712638
TSA+NAM	76.824	INCHIKEY:PIQVDUKEQYOJNR-VZXSFKIWSA-N	75	1506	Cocaine hydrochloride Cocain-chlorhydrat	Cocaine hydrochloride Cocain-chlorhydrat	253	266	712638
Hypoxia	34.3978	INCHIKEY:NZWOPGCLSHLLPA-UHFFFAOYSA-N	44	1891	Methacholine	Methacholine	254	266	886743
Hypoxia+NAM	61.2155	INCHIKEY:NZWOPGCLSHLLPA-UHFFFAOYSA-N	82	1891	Methacholine	Methacholine	254	266	886743
Hypoxia+TSA	81.8696	INCHIKEY:NZWOPGCLSHLLPA-UHFFFAOYSA-N	110	1891	Methacholine	Methacholine	254	266	886743
Hypoxia+TSA+NAM	56.7841	INCHIKEY:NZWOPGCLSHLLPA-UHFFFAOYSA-N	80	1891	Methacholine	Methacholine	254	266	886743
NAM	49.4428	INCHIKEY:NZWOPGCLSHLLPA-UHFFFAOYSA-N	73	1891	Methacholine	Methacholine	254	266	886743
TSA	61.9365	INCHIKEY:NZWOPGCLSHLLPA-UHFFFAOYSA-N	85	1891	Methacholine	Methacholine	254	266	886743
TSA+NAM	70.4048	INCHIKEY:NZWOPGCLSHLLPA-UHFFFAOYSA-N	88	1891	Methacholine	Methacholine	254	266	886743
Hypoxia	54.9156	INCHIKEY:LNTHITQWFMADLM-UHFFFAOYSA-N	63	2067	Gallic acid	Gallic acid	255	265	974034
Hypoxia+NAM	75.0684	INCHIKEY:LNTHITQWFMADLM-UHFFFAOYSA-N	107	2067	Gallic acid	Gallic acid	255	265	974034
Hypoxia+TSA	111.321	INCHIKEY:LNTHITQWFMADLM-UHFFFAOYSA-N	145	2067	Gallic acid	Gallic acid	255	265	974034
Hypoxia+TSA+NAM	87.3151	INCHIKEY:LNTHITQWFMADLM-UHFFFAOYSA-N	119	2067	Gallic acid	Gallic acid	255	265	974034
NAM	81.0244	INCHIKEY:LNTHITQWFMADLM-UHFFFAOYSA-N	111	2067	Gallic acid	Gallic acid	255	265	974034
TSA	88.8391	INCHIKEY:LNTHITQWFMADLM-UHFFFAOYSA-N	118	2067	Gallic acid	Gallic acid	255	265	974034
TSA+NAM	89.5292	INCHIKEY:LNTHITQWFMADLM-UHFFFAOYSA-N	120	2067	Gallic acid	Gallic acid	255	265	974034
Hypoxia	57.7251	INCHIKEY:GOMNOOKGLZYEJT-UHFFFAOYSA-N	81	2277	Isoflavone	Isoflavone	256	264	1075158
Hypoxia+NAM	75.7046	INCHIKEY:GOMNOOKGLZYEJT-UHFFFAOYSA-N	116	2277	Isoflavone	Isoflavone	256	264	1075158
Hypoxia+TSA	113.979	INCHIKEY:GOMNOOKGLZYEJT-UHFFFAOYSA-N	168	2277	Isoflavone	Isoflavone	256	264	1075158
Hypoxia+TSA+NAM	87.0639	INCHIKEY:GOMNOOKGLZYEJT-UHFFFAOYSA-N	130	2277	Isoflavone	Isoflavone	256	264	1075158
NAM	82.1412	INCHIKEY:GOMNOOKGLZYEJT-UHFFFAOYSA-N	121	2277	Isoflavone	Isoflavone	256	264	1075158
TSA	86.6945	INCHIKEY:GOMNOOKGLZYEJT-UHFFFAOYSA-N	128	2277	Isoflavone	Isoflavone	256	264	1075158
TSA+NAM	85.7485	INCHIKEY:GOMNOOKGLZYEJT-UHFFFAOYSA-N	127	2277	Isoflavone	Isoflavone	256	264	1075158
Hypoxia	54.8303	INCHIKEY:OVRNDRQMDRJTHS-FMDGEEDCSA-N	90	2806	N-Acetyl-beta-D-glucosamine	N-Acetyl-beta-D-glucosamine	257	263	1323675
Hypoxia+NAM	102.043	INCHIKEY:OVRNDRQMDRJTHS-FMDGEEDCSA-N	175	2806	N-Acetyl-beta-D-glucosamine	N-Acetyl-beta-D-glucosamine	257	263	1323675
Hypoxia+TSA	122.079	INCHIKEY:OVRNDRQMDRJTHS-FMDGEEDCSA-N	210	2806	N-Acetyl-beta-D-glucosamine	N-Acetyl-beta-D-glucosamine	257	263	1323675
Hypoxia+TSA+NAM	102.04	INCHIKEY:OVRNDRQMDRJTHS-FMDGEEDCSA-N	175	2806	N-Acetyl-beta-D-glucosamine	N-Acetyl-beta-D-glucosamine	257	263	1323675
NAM	95.552	INCHIKEY:OVRNDRQMDRJTHS-FMDGEEDCSA-N	164	2806	N-Acetyl-beta-D-glucosamine	N-Acetyl-beta-D-glucosamine	257	263	1323675
TSA	101.18	INCHIKEY:OVRNDRQMDRJTHS-FMDGEEDCSA-N	176	2806	N-Acetyl-beta-D-glucosamine	N-Acetyl-beta-D-glucosamine	257	263	1323675
TSA+NAM	99.7043	INCHIKEY:OVRNDRQMDRJTHS-FMDGEEDCSA-N	172	2806	N-Acetyl-beta-D-glucosamine	N-Acetyl-beta-D-glucosamine	257	263	1323675
Hypoxia	56.8959	INCHIKEY:XQAXGZLFSSPBMK-UHFFFAOYSA-M	71	2259	Methylene Blue trihydrate	Methylene Blue trihydrate	258	262	1064187
Hypoxia+NAM	99.5359	INCHIKEY:XQAXGZLFSSPBMK-UHFFFAOYSA-M	137	2259	Methylene Blue trihydrate	Methylene Blue trihydrate	258	262	1064187
Hypoxia+TSA	143.269	INCHIKEY:XQAXGZLFSSPBMK-UHFFFAOYSA-M	192	2259	Methylene Blue trihydrate	Methylene Blue trihydrate	258	262	1064187
Hypoxia+TSA+NAM	100.555	INCHIKEY:XQAXGZLFSSPBMK-UHFFFAOYSA-M	139	2259	Methylene Blue trihydrate	Methylene Blue trihydrate	258	262	1064187
NAM	90.7269	INCHIKEY:XQAXGZLFSSPBMK-UHFFFAOYSA-M	127	2259	Methylene Blue trihydrate	Methylene Blue trihydrate	258	262	1064187
TSA	105.92	INCHIKEY:XQAXGZLFSSPBMK-UHFFFAOYSA-M	146	2259	Methylene Blue trihydrate	Methylene Blue trihydrate	258	262	1064187
TSA+NAM	109.108	INCHIKEY:XQAXGZLFSSPBMK-UHFFFAOYSA-M	146	2259	Methylene Blue trihydrate	Methylene Blue trihydrate	258	262	1064187
Hypoxia	38.1626	INCHIKEY:BNRNXUUZRGQAQC-UHFFFAOYSA-N	50	2074	Sildenafil	Sildenafil	259	261	979281
Hypoxia+NAM	53.8754	INCHIKEY:BNRNXUUZRGQAQC-UHFFFAOYSA-N	81	2074	Sildenafil	Sildenafil	259	261	979281
Hypoxia+TSA	91.7705	INCHIKEY:BNRNXUUZRGQAQC-UHFFFAOYSA-N	135	2074	Sildenafil	Sildenafil	259	261	979281
Hypoxia+TSA+NAM	71.0221	INCHIKEY:BNRNXUUZRGQAQC-UHFFFAOYSA-N	105	2074	Sildenafil	Sildenafil	259	261	979281
NAM	52.812	INCHIKEY:BNRNXUUZRGQAQC-UHFFFAOYSA-N	82	2074	Sildenafil	Sildenafil	259	261	979281
TSA	78.682	INCHIKEY:BNRNXUUZRGQAQC-UHFFFAOYSA-N	117	2074	Sildenafil	Sildenafil	259	261	979281
TSA+NAM	62.7728	INCHIKEY:BNRNXUUZRGQAQC-UHFFFAOYSA-N	93	2074	Sildenafil	Sildenafil	259	261	979281
Hypoxia	40.3927	INCHIKEY:LDMPZNTVIGIREC-CZEDPBFNSA-N	35	1327	2,3-Dihydroxybutanedioic acid;3-[(2S)-1-methylpyrrolidin-2-yl]pyridine;dihydrate	2,3-Dihydroxybutanedioic acid;3-[(2S)-1-methylpyrrolidin-2-yl]pyridine;dihydrate	260	261	625347
Hypoxia+NAM	45.0927	INCHIKEY:LDMPZNTVIGIREC-CZEDPBFNSA-N	46	1327	2,3-Dihydroxybutanedioic acid;3-[(2S)-1-methylpyrrolidin-2-yl]pyridine;dihydrate	2,3-Dihydroxybutanedioic acid;3-[(2S)-1-methylpyrrolidin-2-yl]pyridine;dihydrate	260	261	625347
Hypoxia+TSA	79.006	INCHIKEY:LDMPZNTVIGIREC-CZEDPBFNSA-N	72	1327	2,3-Dihydroxybutanedioic acid;3-[(2S)-1-methylpyrrolidin-2-yl]pyridine;dihydrate	2,3-Dihydroxybutanedioic acid;3-[(2S)-1-methylpyrrolidin-2-yl]pyridine;dihydrate	260	261	625347
Hypoxia+TSA+NAM	55.9925	INCHIKEY:LDMPZNTVIGIREC-CZEDPBFNSA-N	53	1327	2,3-Dihydroxybutanedioic acid;3-[(2S)-1-methylpyrrolidin-2-yl]pyridine;dihydrate	2,3-Dihydroxybutanedioic acid;3-[(2S)-1-methylpyrrolidin-2-yl]pyridine;dihydrate	260	261	625347
NAM	54.4652	INCHIKEY:LDMPZNTVIGIREC-CZEDPBFNSA-N	51	1327	2,3-Dihydroxybutanedioic acid;3-[(2S)-1-methylpyrrolidin-2-yl]pyridine;dihydrate	2,3-Dihydroxybutanedioic acid;3-[(2S)-1-methylpyrrolidin-2-yl]pyridine;dihydrate	260	261	625347
TSA	69.843	INCHIKEY:LDMPZNTVIGIREC-CZEDPBFNSA-N	69	1327	2,3-Dihydroxybutanedioic acid;3-[(2S)-1-methylpyrrolidin-2-yl]pyridine;dihydrate	2,3-Dihydroxybutanedioic acid;3-[(2S)-1-methylpyrrolidin-2-yl]pyridine;dihydrate	260	261	625347
TSA+NAM	72.462	INCHIKEY:LDMPZNTVIGIREC-CZEDPBFNSA-N	67	1327	2,3-Dihydroxybutanedioic acid;3-[(2S)-1-methylpyrrolidin-2-yl]pyridine;dihydrate	2,3-Dihydroxybutanedioic acid;3-[(2S)-1-methylpyrrolidin-2-yl]pyridine;dihydrate	260	261	625347
Hypoxia	49.226	INCHIKEY:LTMHDMANZUZIPE-PUGKRICDSA-N	60	1888	Digoxin	Digoxin	261	260	897237
Hypoxia+NAM	76.3111	INCHIKEY:LTMHDMANZUZIPE-PUGKRICDSA-N	100	1888	Digoxin	Digoxin	261	260	897237
Hypoxia+TSA	101.3	INCHIKEY:LTMHDMANZUZIPE-PUGKRICDSA-N	126	1888	Digoxin	Digoxin	261	260	897237
Hypoxia+TSA+NAM	81.9387	INCHIKEY:LTMHDMANZUZIPE-PUGKRICDSA-N	106	1888	Digoxin	Digoxin	261	260	897237
NAM	67.818	INCHIKEY:LTMHDMANZUZIPE-PUGKRICDSA-N	92	1888	Digoxin	Digoxin	261	260	897237
TSA	86.9405	INCHIKEY:LTMHDMANZUZIPE-PUGKRICDSA-N	110	1888	Digoxin	Digoxin	261	260	897237
TSA+NAM	88.3454	INCHIKEY:LTMHDMANZUZIPE-PUGKRICDSA-N	109	1888	Digoxin	Digoxin	261	260	897237
Hypoxia	37.715	INCHIKEY:XCKKIKBIPZJUET-VYKNHSEDSA-N	37	1294	Morphine hydrochloride (4R,4Ar,7S,7aR,12bS)-3-methyl-2,4,4a,7,7a,13-hexahydro-1H-4,12-methanobenzofuro[3,2-e]isoquinoline-7,9-diol;hydron;chloride (4R,4Ar,7S,7aR,12bS)-3-methyl-1,2,3,4,4a,7,7a,13-octahydro-4,12-methanobenzofuro[3,2-e]isoquinolin-3-ium-7,9-diol;chloride (4R,4Ar,7S,7aR,12bS)-3-methyl-1,2,3,4,4a,7,7a,13-octahydro-4,12-methanobenzofuro[3,2-e]isoquinolin-3-ium-7,9-diol;chloride	Morphine hydrochloride	262	260	614376
Hypoxia+NAM	50.2781	INCHIKEY:XCKKIKBIPZJUET-VYKNHSEDSA-N	54	1294	Morphine hydrochloride (4R,4Ar,7S,7aR,12bS)-3-methyl-2,4,4a,7,7a,13-hexahydro-1H-4,12-methanobenzofuro[3,2-e]isoquinoline-7,9-diol;hydron;chloride (4R,4Ar,7S,7aR,12bS)-3-methyl-1,2,3,4,4a,7,7a,13-octahydro-4,12-methanobenzofuro[3,2-e]isoquinolin-3-ium-7,9-diol;chloride (4R,4Ar,7S,7aR,12bS)-3-methyl-1,2,3,4,4a,7,7a,13-octahydro-4,12-methanobenzofuro[3,2-e]isoquinolin-3-ium-7,9-diol;chloride	Morphine hydrochloride	262	260	614376
Hypoxia+TSA	81.2739	INCHIKEY:XCKKIKBIPZJUET-VYKNHSEDSA-N	80	1294	Morphine hydrochloride (4R,4Ar,7S,7aR,12bS)-3-methyl-2,4,4a,7,7a,13-hexahydro-1H-4,12-methanobenzofuro[3,2-e]isoquinoline-7,9-diol;hydron;chloride (4R,4Ar,7S,7aR,12bS)-3-methyl-1,2,3,4,4a,7,7a,13-octahydro-4,12-methanobenzofuro[3,2-e]isoquinolin-3-ium-7,9-diol;chloride (4R,4Ar,7S,7aR,12bS)-3-methyl-1,2,3,4,4a,7,7a,13-octahydro-4,12-methanobenzofuro[3,2-e]isoquinolin-3-ium-7,9-diol;chloride	Morphine hydrochloride	262	260	614376
Hypoxia+TSA+NAM	59.8591	INCHIKEY:XCKKIKBIPZJUET-VYKNHSEDSA-N	62	1294	Morphine hydrochloride (4R,4Ar,7S,7aR,12bS)-3-methyl-2,4,4a,7,7a,13-hexahydro-1H-4,12-methanobenzofuro[3,2-e]isoquinoline-7,9-diol;hydron;chloride (4R,4Ar,7S,7aR,12bS)-3-methyl-1,2,3,4,4a,7,7a,13-octahydro-4,12-methanobenzofuro[3,2-e]isoquinolin-3-ium-7,9-diol;chloride (4R,4Ar,7S,7aR,12bS)-3-methyl-1,2,3,4,4a,7,7a,13-octahydro-4,12-methanobenzofuro[3,2-e]isoquinolin-3-ium-7,9-diol;chloride	Morphine hydrochloride	262	260	614376
NAM	48.9001	INCHIKEY:XCKKIKBIPZJUET-VYKNHSEDSA-N	47	1294	Morphine hydrochloride (4R,4Ar,7S,7aR,12bS)-3-methyl-2,4,4a,7,7a,13-hexahydro-1H-4,12-methanobenzofuro[3,2-e]isoquinoline-7,9-diol;hydron;chloride (4R,4Ar,7S,7aR,12bS)-3-methyl-1,2,3,4,4a,7,7a,13-octahydro-4,12-methanobenzofuro[3,2-e]isoquinolin-3-ium-7,9-diol;chloride (4R,4Ar,7S,7aR,12bS)-3-methyl-1,2,3,4,4a,7,7a,13-octahydro-4,12-methanobenzofuro[3,2-e]isoquinolin-3-ium-7,9-diol;chloride	Morphine hydrochloride	262	260	614376
TSA	72.9453	INCHIKEY:XCKKIKBIPZJUET-VYKNHSEDSA-N	73	1294	Morphine hydrochloride (4R,4Ar,7S,7aR,12bS)-3-methyl-2,4,4a,7,7a,13-hexahydro-1H-4,12-methanobenzofuro[3,2-e]isoquinoline-7,9-diol;hydron;chloride (4R,4Ar,7S,7aR,12bS)-3-methyl-1,2,3,4,4a,7,7a,13-octahydro-4,12-methanobenzofuro[3,2-e]isoquinolin-3-ium-7,9-diol;chloride (4R,4Ar,7S,7aR,12bS)-3-methyl-1,2,3,4,4a,7,7a,13-octahydro-4,12-methanobenzofuro[3,2-e]isoquinolin-3-ium-7,9-diol;chloride	Morphine hydrochloride	262	260	614376
TSA+NAM	68.4301	INCHIKEY:XCKKIKBIPZJUET-VYKNHSEDSA-N	66	1294	Morphine hydrochloride (4R,4Ar,7S,7aR,12bS)-3-methyl-2,4,4a,7,7a,13-hexahydro-1H-4,12-methanobenzofuro[3,2-e]isoquinoline-7,9-diol;hydron;chloride (4R,4Ar,7S,7aR,12bS)-3-methyl-1,2,3,4,4a,7,7a,13-octahydro-4,12-methanobenzofuro[3,2-e]isoquinolin-3-ium-7,9-diol;chloride (4R,4Ar,7S,7aR,12bS)-3-methyl-1,2,3,4,4a,7,7a,13-octahydro-4,12-methanobenzofuro[3,2-e]isoquinolin-3-ium-7,9-diol;chloride	Morphine hydrochloride	262	260	614376
Hypoxia	45.3038	INCHIKEY:ZZUFCTLCJUWOSV-UHFFFAOYSA-N	59	1895	Furosemide 4-Chloro-2-(furan-2-ylmethylamino)-5-sulfamoylbenzoic acid	Furosemide 4-Chloro-2-(furan-2-ylmethylamino)-5-sulfamoylbenzoic acid	263	260	888174
Hypoxia+NAM	57.4658	INCHIKEY:ZZUFCTLCJUWOSV-UHFFFAOYSA-N	81	1895	Furosemide 4-Chloro-2-(furan-2-ylmethylamino)-5-sulfamoylbenzoic acid	Furosemide 4-Chloro-2-(furan-2-ylmethylamino)-5-sulfamoylbenzoic acid	263	260	888174
Hypoxia+TSA	91.7091	INCHIKEY:ZZUFCTLCJUWOSV-UHFFFAOYSA-N	123	1895	Furosemide 4-Chloro-2-(furan-2-ylmethylamino)-5-sulfamoylbenzoic acid	Furosemide 4-Chloro-2-(furan-2-ylmethylamino)-5-sulfamoylbenzoic acid	263	260	888174
Hypoxia+TSA+NAM	67.5541	INCHIKEY:ZZUFCTLCJUWOSV-UHFFFAOYSA-N	94	1895	Furosemide 4-Chloro-2-(furan-2-ylmethylamino)-5-sulfamoylbenzoic acid	Furosemide 4-Chloro-2-(furan-2-ylmethylamino)-5-sulfamoylbenzoic acid	263	260	888174
NAM	56.586	INCHIKEY:ZZUFCTLCJUWOSV-UHFFFAOYSA-N	76	1895	Furosemide 4-Chloro-2-(furan-2-ylmethylamino)-5-sulfamoylbenzoic acid	Furosemide 4-Chloro-2-(furan-2-ylmethylamino)-5-sulfamoylbenzoic acid	263	260	888174
TSA	79.5957	INCHIKEY:ZZUFCTLCJUWOSV-UHFFFAOYSA-N	105	1895	Furosemide 4-Chloro-2-(furan-2-ylmethylamino)-5-sulfamoylbenzoic acid	Furosemide 4-Chloro-2-(furan-2-ylmethylamino)-5-sulfamoylbenzoic acid	263	260	888174
TSA+NAM	72.5812	INCHIKEY:ZZUFCTLCJUWOSV-UHFFFAOYSA-N	94	1895	Furosemide 4-Chloro-2-(furan-2-ylmethylamino)-5-sulfamoylbenzoic acid	Furosemide 4-Chloro-2-(furan-2-ylmethylamino)-5-sulfamoylbenzoic acid	263	260	888174
Hypoxia	61.6295	INCHIKEY:PPASLZSBLFJQEF-RXSVEWSESA-M	44	1367	Sodium ascorbate Sodium;(2R)-2-[(1S)-1,2-dihydroxyethyl]-3-hydroxy-5-oxo-2H-furan-4-olate	Sodium ascorbate	264	259	648720
Hypoxia+NAM	96.3946	INCHIKEY:PPASLZSBLFJQEF-RXSVEWSESA-M	81	1367	Sodium ascorbate Sodium;(2R)-2-[(1S)-1,2-dihydroxyethyl]-3-hydroxy-5-oxo-2H-furan-4-olate	Sodium ascorbate	264	259	648720
Hypoxia+TSA	131.668	INCHIKEY:PPASLZSBLFJQEF-RXSVEWSESA-M	108	1367	Sodium ascorbate Sodium;(2R)-2-[(1S)-1,2-dihydroxyethyl]-3-hydroxy-5-oxo-2H-furan-4-olate	Sodium ascorbate	264	259	648720
Hypoxia+TSA+NAM	93.9653	INCHIKEY:PPASLZSBLFJQEF-RXSVEWSESA-M	85	1367	Sodium ascorbate Sodium;(2R)-2-[(1S)-1,2-dihydroxyethyl]-3-hydroxy-5-oxo-2H-furan-4-olate	Sodium ascorbate	264	259	648720
NAM	92.523	INCHIKEY:PPASLZSBLFJQEF-RXSVEWSESA-M	79	1367	Sodium ascorbate Sodium;(2R)-2-[(1S)-1,2-dihydroxyethyl]-3-hydroxy-5-oxo-2H-furan-4-olate	Sodium ascorbate	264	259	648720
TSA	105.552	INCHIKEY:PPASLZSBLFJQEF-RXSVEWSESA-M	92	1367	Sodium ascorbate Sodium;(2R)-2-[(1S)-1,2-dihydroxyethyl]-3-hydroxy-5-oxo-2H-furan-4-olate	Sodium ascorbate	264	259	648720
TSA+NAM	104.203	INCHIKEY:PPASLZSBLFJQEF-RXSVEWSESA-M	89	1367	Sodium ascorbate Sodium;(2R)-2-[(1S)-1,2-dihydroxyethyl]-3-hydroxy-5-oxo-2H-furan-4-olate	Sodium ascorbate	264	259	648720
TSA+NAM	57.7587	INCHIKEY:UBWXUGDQUBIEIZ-QNTYDACNSA-N	60	1394	Nandrolone phenpropionate	Nandrolone phenpropionate	265	258	662553
Hypoxia	49.0602	INCHIKEY:HIYAVKIYRIFSCZ-CYEMHPAKSA-N	42	1355	Calcium ionophore A23187	Calcium ionophore A23187	266	258	642996
Hypoxia+NAM	64.533	INCHIKEY:HIYAVKIYRIFSCZ-CYEMHPAKSA-N	61	1355	Calcium ionophore A23187	Calcium ionophore A23187	266	258	642996
Hypoxia+TSA	104.503	INCHIKEY:HIYAVKIYRIFSCZ-CYEMHPAKSA-N	91	1355	Calcium ionophore A23187	Calcium ionophore A23187	266	258	642996
Hypoxia+TSA+NAM	68.0894	INCHIKEY:HIYAVKIYRIFSCZ-CYEMHPAKSA-N	65	1355	Calcium ionophore A23187	Calcium ionophore A23187	266	258	642996
NAM	69.0116	INCHIKEY:HIYAVKIYRIFSCZ-CYEMHPAKSA-N	68	1355	Calcium ionophore A23187	Calcium ionophore A23187	266	258	642996
TSA	77.5859	INCHIKEY:HIYAVKIYRIFSCZ-CYEMHPAKSA-N	77	1355	Calcium ionophore A23187	Calcium ionophore A23187	266	258	642996
TSA+NAM	80.5641	INCHIKEY:HIYAVKIYRIFSCZ-CYEMHPAKSA-N	72	1355	Calcium ionophore A23187	Calcium ionophore A23187	266	258	642996
Hypoxia	43.4956	INCHIKEY:OETHQSJEHLVLGH-UHFFFAOYSA-N	42	1307	Metformin hydrochloride Amino[(dimethylamino)iminomethyl]carboxamidine, chloride 3-(Diaminomethylidene)-1,1-dimethylguanidine;hydron;chloride 2-Carbamimidoyl-1,1-dimethylguanidine;hydrochloride 2-Carbamimidoyl-1,1-dimethylguanidine;hydrochloride	Metformin hydrochloride	267	257	621054
Hypoxia+NAM	64.4299	INCHIKEY:OETHQSJEHLVLGH-UHFFFAOYSA-N	69	1307	Metformin hydrochloride Amino[(dimethylamino)iminomethyl]carboxamidine, chloride 3-(Diaminomethylidene)-1,1-dimethylguanidine;hydron;chloride 2-Carbamimidoyl-1,1-dimethylguanidine;hydrochloride 2-Carbamimidoyl-1,1-dimethylguanidine;hydrochloride	Metformin hydrochloride	267	257	621054
Hypoxia+TSA	124.272	INCHIKEY:OETHQSJEHLVLGH-UHFFFAOYSA-N	115	1307	Metformin hydrochloride Amino[(dimethylamino)iminomethyl]carboxamidine, chloride 3-(Diaminomethylidene)-1,1-dimethylguanidine;hydron;chloride 2-Carbamimidoyl-1,1-dimethylguanidine;hydrochloride 2-Carbamimidoyl-1,1-dimethylguanidine;hydrochloride	Metformin hydrochloride	267	257	621054
Hypoxia+TSA+NAM	86.7065	INCHIKEY:OETHQSJEHLVLGH-UHFFFAOYSA-N	87	1307	Metformin hydrochloride Amino[(dimethylamino)iminomethyl]carboxamidine, chloride 3-(Diaminomethylidene)-1,1-dimethylguanidine;hydron;chloride 2-Carbamimidoyl-1,1-dimethylguanidine;hydrochloride 2-Carbamimidoyl-1,1-dimethylguanidine;hydrochloride	Metformin hydrochloride	267	257	621054
NAM	98.4558	INCHIKEY:OETHQSJEHLVLGH-UHFFFAOYSA-N	89	1307	Metformin hydrochloride Amino[(dimethylamino)iminomethyl]carboxamidine, chloride 3-(Diaminomethylidene)-1,1-dimethylguanidine;hydron;chloride 2-Carbamimidoyl-1,1-dimethylguanidine;hydrochloride 2-Carbamimidoyl-1,1-dimethylguanidine;hydrochloride	Metformin hydrochloride	267	257	621054
TSA	97.176	INCHIKEY:OETHQSJEHLVLGH-UHFFFAOYSA-N	95	1307	Metformin hydrochloride Amino[(dimethylamino)iminomethyl]carboxamidine, chloride 3-(Diaminomethylidene)-1,1-dimethylguanidine;hydron;chloride 2-Carbamimidoyl-1,1-dimethylguanidine;hydrochloride 2-Carbamimidoyl-1,1-dimethylguanidine;hydrochloride	Metformin hydrochloride	267	257	621054
TSA+NAM	77.9896	INCHIKEY:OETHQSJEHLVLGH-UHFFFAOYSA-N	85	1307	Metformin hydrochloride Amino[(dimethylamino)iminomethyl]carboxamidine, chloride 3-(Diaminomethylidene)-1,1-dimethylguanidine;hydron;chloride 2-Carbamimidoyl-1,1-dimethylguanidine;hydrochloride 2-Carbamimidoyl-1,1-dimethylguanidine;hydrochloride	Metformin hydrochloride	267	257	621054
Hypoxia	45.3097	INCHIKEY:QCHFTSOMWOSFHM-WPRPVWTQSA-N	63	1959	Pilocarpine	Pilocarpine	268	257	927765
Hypoxia+NAM	70.008	INCHIKEY:QCHFTSOMWOSFHM-WPRPVWTQSA-N	99	1959	Pilocarpine	Pilocarpine	268	257	927765
Hypoxia+TSA	107.231	INCHIKEY:QCHFTSOMWOSFHM-WPRPVWTQSA-N	140	1959	Pilocarpine	Pilocarpine	268	257	927765
Hypoxia+TSA+NAM	83.6561	INCHIKEY:QCHFTSOMWOSFHM-WPRPVWTQSA-N	112	1959	Pilocarpine	Pilocarpine	268	257	927765
NAM	83.3634	INCHIKEY:QCHFTSOMWOSFHM-WPRPVWTQSA-N	111	1959	Pilocarpine	Pilocarpine	268	257	927765
TSA	97.3284	INCHIKEY:QCHFTSOMWOSFHM-WPRPVWTQSA-N	130	1959	Pilocarpine	Pilocarpine	268	257	927765
TSA+NAM	88.5422	INCHIKEY:QCHFTSOMWOSFHM-WPRPVWTQSA-N	113	1959	Pilocarpine	Pilocarpine	268	257	927765
Hypoxia	59.8005	INCHIKEY:KWIUHFFTVRNATP-UHFFFAOYSA-O	73	2146	Trimethyl glycine	Trimethyl glycine	269	257	1010286
Hypoxia+NAM	92.0532	INCHIKEY:KWIUHFFTVRNATP-UHFFFAOYSA-O	117	2146	Trimethyl glycine	Trimethyl glycine	269	257	1010286
Hypoxia+TSA	132.827	INCHIKEY:KWIUHFFTVRNATP-UHFFFAOYSA-O	166	2146	Trimethyl glycine	Trimethyl glycine	269	257	1010286
Hypoxia+TSA+NAM	95.6287	INCHIKEY:KWIUHFFTVRNATP-UHFFFAOYSA-O	120	2146	Trimethyl glycine	Trimethyl glycine	269	257	1010286
NAM	83.0216	INCHIKEY:KWIUHFFTVRNATP-UHFFFAOYSA-O	113	2146	Trimethyl glycine	Trimethyl glycine	269	257	1010286
TSA	102.138	INCHIKEY:KWIUHFFTVRNATP-UHFFFAOYSA-O	137	2146	Trimethyl glycine	Trimethyl glycine	269	257	1010286
TSA+NAM	109.384	INCHIKEY:KWIUHFFTVRNATP-UHFFFAOYSA-O	136	2146	Trimethyl glycine	Trimethyl glycine	269	257	1010286
Hypoxia	55.6292	INCHIKEY:KKZJGLLVHKMTCM-UHFFFAOYSA-N	68	2006	Mitoxantrone	Mitoxantrone	270	256	950661
Hypoxia+NAM	78.3902	INCHIKEY:KKZJGLLVHKMTCM-UHFFFAOYSA-N	108	2006	Mitoxantrone	Mitoxantrone	270	256	950661
Hypoxia+TSA	119.433	INCHIKEY:KKZJGLLVHKMTCM-UHFFFAOYSA-N	154	2006	Mitoxantrone	Mitoxantrone	270	256	950661
Hypoxia+TSA+NAM	86.2935	INCHIKEY:KKZJGLLVHKMTCM-UHFFFAOYSA-N	126	2006	Mitoxantrone	Mitoxantrone	270	256	950661
NAM	84.0693	INCHIKEY:KKZJGLLVHKMTCM-UHFFFAOYSA-N	116	2006	Mitoxantrone	Mitoxantrone	270	256	950661
TSA	88.8265	INCHIKEY:KKZJGLLVHKMTCM-UHFFFAOYSA-N	122	2006	Mitoxantrone	Mitoxantrone	270	256	950661
TSA+NAM	93.2077	INCHIKEY:KKZJGLLVHKMTCM-UHFFFAOYSA-N	121	2006	Mitoxantrone	Mitoxantrone	270	256	950661
Hypoxia	64.3929	INCHIKEY:UBQYURCVBFRUQT-UHFFFAOYSA-N	69	1678	Deferoxamine	Deferoxamine	271	255	796590
Hypoxia+NAM	83.1325	INCHIKEY:UBQYURCVBFRUQT-UHFFFAOYSA-N	95	1678	Deferoxamine	Deferoxamine	271	255	796590
Hypoxia+TSA	136.818	INCHIKEY:UBQYURCVBFRUQT-UHFFFAOYSA-N	149	1678	Deferoxamine	Deferoxamine	271	255	796590
Hypoxia+TSA+NAM	99.2384	INCHIKEY:UBQYURCVBFRUQT-UHFFFAOYSA-N	115	1678	Deferoxamine	Deferoxamine	271	255	796590
NAM	89.7112	INCHIKEY:UBQYURCVBFRUQT-UHFFFAOYSA-N	105	1678	Deferoxamine	Deferoxamine	271	255	796590
TSA	100.584	INCHIKEY:UBQYURCVBFRUQT-UHFFFAOYSA-N	113	1678	Deferoxamine	Deferoxamine	271	255	796590
TSA+NAM	109.914	INCHIKEY:UBQYURCVBFRUQT-UHFFFAOYSA-N	117	1678	Deferoxamine	Deferoxamine	271	255	796590
Hypoxia	42.5875	INCHIKEY:JSRSZGUKOAXAJV-MXAPAKLGSA-N	70	2673	CID 44576256 CID 91930242	CID 44576256 CID 91930242	272	255	1256895
Hypoxia+NAM	72.437	INCHIKEY:JSRSZGUKOAXAJV-MXAPAKLGSA-N	124	2673	CID 44576256 CID 91930242	CID 44576256 CID 91930242	272	255	1256895
Hypoxia+TSA	93.1899	INCHIKEY:JSRSZGUKOAXAJV-MXAPAKLGSA-N	161	2673	CID 44576256 CID 91930242	CID 44576256 CID 91930242	272	255	1256895
Hypoxia+TSA+NAM	71.8858	INCHIKEY:JSRSZGUKOAXAJV-MXAPAKLGSA-N	124	2673	CID 44576256 CID 91930242	CID 44576256 CID 91930242	272	255	1256895
NAM	67.1743	INCHIKEY:JSRSZGUKOAXAJV-MXAPAKLGSA-N	115	2673	CID 44576256 CID 91930242	CID 44576256 CID 91930242	272	255	1256895
TSA	74.9007	INCHIKEY:JSRSZGUKOAXAJV-MXAPAKLGSA-N	130	2673	CID 44576256 CID 91930242	CID 44576256 CID 91930242	272	255	1256895
TSA+NAM	71.7456	INCHIKEY:JSRSZGUKOAXAJV-MXAPAKLGSA-N	123	2673	CID 44576256 CID 91930242	CID 44576256 CID 91930242	272	255	1256895
Hypoxia	39.1934	INCHIKEY:PJMPHNIQZUBGLI-UHFFFAOYSA-N	53	1771	Fentanyl	Fentanyl	273	255	834273
Hypoxia+NAM	53.981	INCHIKEY:PJMPHNIQZUBGLI-UHFFFAOYSA-N	80	1771	Fentanyl	Fentanyl	273	255	834273
Hypoxia+TSA	76.8435	INCHIKEY:PJMPHNIQZUBGLI-UHFFFAOYSA-N	109	1771	Fentanyl	Fentanyl	273	255	834273
Hypoxia+TSA+NAM	64.4698	INCHIKEY:PJMPHNIQZUBGLI-UHFFFAOYSA-N	90	1771	Fentanyl	Fentanyl	273	255	834273
NAM	50.7896	INCHIKEY:PJMPHNIQZUBGLI-UHFFFAOYSA-N	70	1771	Fentanyl	Fentanyl	273	255	834273
TSA	61.9889	INCHIKEY:PJMPHNIQZUBGLI-UHFFFAOYSA-N	88	1771	Fentanyl	Fentanyl	273	255	834273
TSA+NAM	65.6715	INCHIKEY:PJMPHNIQZUBGLI-UHFFFAOYSA-N	86	1771	Fentanyl	Fentanyl	273	255	834273
TSA+NAM	60.8994	INCHIKEY:ADNPLDHMAVUMIW-CUZNLEPHSA-N	49	1101	Substance P	Substance P	274	254	521838
Hypoxia	47.9756	INCHIKEY:XNRVGTHNYCNCFF-UHFFFAOYSA-N	65	2109	Tykerb	Tykerb	275	253	992637
Hypoxia+NAM	64.8836	INCHIKEY:XNRVGTHNYCNCFF-UHFFFAOYSA-N	102	2109	Tykerb	Tykerb	275	253	992637
Hypoxia+TSA	96.1561	INCHIKEY:XNRVGTHNYCNCFF-UHFFFAOYSA-N	142	2109	Tykerb	Tykerb	275	253	992637
Hypoxia+TSA+NAM	77.3417	INCHIKEY:XNRVGTHNYCNCFF-UHFFFAOYSA-N	113	2109	Tykerb	Tykerb	275	253	992637
NAM	72.1302	INCHIKEY:XNRVGTHNYCNCFF-UHFFFAOYSA-N	103	2109	Tykerb	Tykerb	275	253	992637
TSA	90.2822	INCHIKEY:XNRVGTHNYCNCFF-UHFFFAOYSA-N	130	2109	Tykerb	Tykerb	275	253	992637
TSA+NAM	83.2606	INCHIKEY:XNRVGTHNYCNCFF-UHFFFAOYSA-N	119	2109	Tykerb	Tykerb	275	253	992637
Hypoxia	37.4977	INCHIKEY:KCWZGJVSDFYRIX-YFKPBYRVSA-N	27	1192	L-Name L-Nitroarginine methyl ester (S)-Methyl 2-amino-5-(amino(nitroamino)methyleneamino)pentanoate Methyl (2S)-2-amino-5-[(N'-nitrocarbamimidoyl)amino]pentanoate	L-Name L-Nitroarginine methyl ester pentanoate	276	252	565722
Hypoxia+NAM	50.0354	INCHIKEY:KCWZGJVSDFYRIX-YFKPBYRVSA-N	47	1192	L-Name L-Nitroarginine methyl ester (S)-Methyl 2-amino-5-(amino(nitroamino)methyleneamino)pentanoate Methyl (2S)-2-amino-5-[(N'-nitrocarbamimidoyl)amino]pentanoate	L-Name L-Nitroarginine methyl ester pentanoate	276	252	565722
Hypoxia+TSA	95.9205	INCHIKEY:KCWZGJVSDFYRIX-YFKPBYRVSA-N	78	1192	L-Name L-Nitroarginine methyl ester (S)-Methyl 2-amino-5-(amino(nitroamino)methyleneamino)pentanoate Methyl (2S)-2-amino-5-[(N'-nitrocarbamimidoyl)amino]pentanoate	L-Name L-Nitroarginine methyl ester pentanoate	276	252	565722
Hypoxia+TSA+NAM	56.576	INCHIKEY:KCWZGJVSDFYRIX-YFKPBYRVSA-N	52	1192	L-Name L-Nitroarginine methyl ester (S)-Methyl 2-amino-5-(amino(nitroamino)methyleneamino)pentanoate Methyl (2S)-2-amino-5-[(N'-nitrocarbamimidoyl)amino]pentanoate	L-Name L-Nitroarginine methyl ester pentanoate	276	252	565722
NAM	56.3338	INCHIKEY:KCWZGJVSDFYRIX-YFKPBYRVSA-N	56	1192	L-Name L-Nitroarginine methyl ester (S)-Methyl 2-amino-5-(amino(nitroamino)methyleneamino)pentanoate Methyl (2S)-2-amino-5-[(N'-nitrocarbamimidoyl)amino]pentanoate	L-Name L-Nitroarginine methyl ester pentanoate	276	252	565722
TSA	76.1064	INCHIKEY:KCWZGJVSDFYRIX-YFKPBYRVSA-N	65	1192	L-Name L-Nitroarginine methyl ester (S)-Methyl 2-amino-5-(amino(nitroamino)methyleneamino)pentanoate Methyl (2S)-2-amino-5-[(N'-nitrocarbamimidoyl)amino]pentanoate	L-Name L-Nitroarginine methyl ester pentanoate	276	252	565722
TSA+NAM	74.2494	INCHIKEY:KCWZGJVSDFYRIX-YFKPBYRVSA-N	62	1192	L-Name L-Nitroarginine methyl ester (S)-Methyl 2-amino-5-(amino(nitroamino)methyleneamino)pentanoate Methyl (2S)-2-amino-5-[(N'-nitrocarbamimidoyl)amino]pentanoate	L-Name L-Nitroarginine methyl ester pentanoate	276	252	565722
Hypoxia	51.1311	INCHIKEY:QTQAWLPCGQOSGP-KSRBKZBZSA-N	69	2011	Geldanamycin	Geldanamycin	277	252	954954
Hypoxia+NAM	65.1372	INCHIKEY:QTQAWLPCGQOSGP-KSRBKZBZSA-N	97	2011	Geldanamycin	Geldanamycin	277	252	954954
Hypoxia+TSA	102.786	INCHIKEY:QTQAWLPCGQOSGP-KSRBKZBZSA-N	139	2011	Geldanamycin	Geldanamycin	277	252	954954
Hypoxia+TSA+NAM	77.3397	INCHIKEY:QTQAWLPCGQOSGP-KSRBKZBZSA-N	109	2011	Geldanamycin	Geldanamycin	277	252	954954
NAM	81.5232	INCHIKEY:QTQAWLPCGQOSGP-KSRBKZBZSA-N	113	2011	Geldanamycin	Geldanamycin	277	252	954954
TSA	84.1606	INCHIKEY:QTQAWLPCGQOSGP-KSRBKZBZSA-N	120	2011	Geldanamycin	Geldanamycin	277	252	954954
TSA+NAM	88.9057	INCHIKEY:QTQAWLPCGQOSGP-KSRBKZBZSA-N	119	2011	Geldanamycin	Geldanamycin	277	252	954954
Hypoxia	65.1167	INCHIKEY:STQGQHZAVUOBTE-VGBVRHCVSA-N	79	2025	Daunorubicin	Daunorubicin	278	251	958293
Hypoxia+NAM	83.2818	INCHIKEY:STQGQHZAVUOBTE-VGBVRHCVSA-N	121	2025	Daunorubicin	Daunorubicin	278	251	958293
Hypoxia+TSA	125.156	INCHIKEY:STQGQHZAVUOBTE-VGBVRHCVSA-N	164	2025	Daunorubicin	Daunorubicin	278	251	958293
Hypoxia+TSA+NAM	105.207	INCHIKEY:STQGQHZAVUOBTE-VGBVRHCVSA-N	146	2025	Daunorubicin	Daunorubicin	278	251	958293
NAM	101.113	INCHIKEY:STQGQHZAVUOBTE-VGBVRHCVSA-N	135	2025	Daunorubicin	Daunorubicin	278	251	958293
TSA	107.861	INCHIKEY:STQGQHZAVUOBTE-VGBVRHCVSA-N	139	2025	Daunorubicin	Daunorubicin	278	251	958293
TSA+NAM	109.91	INCHIKEY:STQGQHZAVUOBTE-VGBVRHCVSA-N	146	2025	Daunorubicin	Daunorubicin	278	251	958293
Hypoxia	61.2095	INCHIKEY:YNJBWRMUSHSURL-UHFFFAOYSA-N	72	1913	Trichloroacetic acid Hydron;2,2,2-trichloroacetate	Trichloroacetic acid	279	251	901530
Hypoxia+NAM	92.7087	INCHIKEY:YNJBWRMUSHSURL-UHFFFAOYSA-N	119	1913	Trichloroacetic acid Hydron;2,2,2-trichloroacetate	Trichloroacetic acid	279	251	901530
Hypoxia+TSA	121.234	INCHIKEY:YNJBWRMUSHSURL-UHFFFAOYSA-N	145	1913	Trichloroacetic acid Hydron;2,2,2-trichloroacetate	Trichloroacetic acid	279	251	901530
Hypoxia+TSA+NAM	98.5299	INCHIKEY:YNJBWRMUSHSURL-UHFFFAOYSA-N	122	1913	Trichloroacetic acid Hydron;2,2,2-trichloroacetate	Trichloroacetic acid	279	251	901530
NAM	95.2305	INCHIKEY:YNJBWRMUSHSURL-UHFFFAOYSA-N	112	1913	Trichloroacetic acid Hydron;2,2,2-trichloroacetate	Trichloroacetic acid	279	251	901530
TSA	98.6262	INCHIKEY:YNJBWRMUSHSURL-UHFFFAOYSA-N	123	1913	Trichloroacetic acid Hydron;2,2,2-trichloroacetate	Trichloroacetic acid	279	251	901530
TSA+NAM	104.229	INCHIKEY:YNJBWRMUSHSURL-UHFFFAOYSA-N	122	1913	Trichloroacetic acid Hydron;2,2,2-trichloroacetate	Trichloroacetic acid	279	251	901530
Hypoxia	38.3833	INCHIKEY:DASQOOZCTWOQPA-GXKRWWSZSA-L	33	1300	Methotrexate sodium	Methotrexate sodium	280	246	616284
Hypoxia+NAM	54.8774	INCHIKEY:DASQOOZCTWOQPA-GXKRWWSZSA-L	59	1300	Methotrexate sodium	Methotrexate sodium	280	246	616284
Hypoxia+TSA	100.666	INCHIKEY:DASQOOZCTWOQPA-GXKRWWSZSA-L	103	1300	Methotrexate sodium	Methotrexate sodium	280	246	616284
Hypoxia+TSA+NAM	68.341	INCHIKEY:DASQOOZCTWOQPA-GXKRWWSZSA-L	74	1300	Methotrexate sodium	Methotrexate sodium	280	246	616284
NAM	52.9386	INCHIKEY:DASQOOZCTWOQPA-GXKRWWSZSA-L	54	1300	Methotrexate sodium	Methotrexate sodium	280	246	616284
TSA	72.6753	INCHIKEY:DASQOOZCTWOQPA-GXKRWWSZSA-L	80	1300	Methotrexate sodium	Methotrexate sodium	280	246	616284
TSA+NAM	77.6029	INCHIKEY:DASQOOZCTWOQPA-GXKRWWSZSA-L	80	1300	Methotrexate sodium	Methotrexate sodium	280	246	616284
Hypoxia	40.6723	INCHIKEY:LXMSZDCAJNLERA-ZHYRCANASA-N	53	1735	Spironolactone	Spironolactone	281	245	822348
Hypoxia+NAM	53.0212	INCHIKEY:LXMSZDCAJNLERA-ZHYRCANASA-N	78	1735	Spironolactone	Spironolactone	281	245	822348
Hypoxia+TSA	70.4719	INCHIKEY:LXMSZDCAJNLERA-ZHYRCANASA-N	100	1735	Spironolactone	Spironolactone	281	245	822348
Hypoxia+TSA+NAM	55.0262	INCHIKEY:LXMSZDCAJNLERA-ZHYRCANASA-N	80	1735	Spironolactone	Spironolactone	281	245	822348
NAM	47.8794	INCHIKEY:LXMSZDCAJNLERA-ZHYRCANASA-N	71	1735	Spironolactone	Spironolactone	281	245	822348
TSA	61.6078	INCHIKEY:LXMSZDCAJNLERA-ZHYRCANASA-N	88	1735	Spironolactone	Spironolactone	281	245	822348
TSA+NAM	53.9155	INCHIKEY:LXMSZDCAJNLERA-ZHYRCANASA-N	78	1735	Spironolactone	Spironolactone	281	245	822348
Hypoxia	48.915	INCHIKEY:FDKXTQMXEQVLRF-ZHACJKMWSA-N	49	1542	DTIC-Dome	DTIC-Dome	282	245	731241
Hypoxia+NAM	58.1609	INCHIKEY:FDKXTQMXEQVLRF-ZHACJKMWSA-N	76	1542	DTIC-Dome	DTIC-Dome	282	245	731241
Hypoxia+TSA	100.453	INCHIKEY:FDKXTQMXEQVLRF-ZHACJKMWSA-N	113	1542	DTIC-Dome	DTIC-Dome	282	245	731241
Hypoxia+TSA+NAM	76.8631	INCHIKEY:FDKXTQMXEQVLRF-ZHACJKMWSA-N	91	1542	DTIC-Dome	DTIC-Dome	282	245	731241
NAM	77.2307	INCHIKEY:FDKXTQMXEQVLRF-ZHACJKMWSA-N	82	1542	DTIC-Dome	DTIC-Dome	282	245	731241
TSA	89.7879	INCHIKEY:FDKXTQMXEQVLRF-ZHACJKMWSA-N	102	1542	DTIC-Dome	DTIC-Dome	282	245	731241
TSA+NAM	92.0916	INCHIKEY:FDKXTQMXEQVLRF-ZHACJKMWSA-N	97	1542	DTIC-Dome	DTIC-Dome	282	245	731241
Hypoxia	51.2568	INCHIKEY:GPXBXXGIAQBQNI-UHFFFAOYSA-N	71	1982	Vemurafenib	Vemurafenib	283	244	939690
Hypoxia+NAM	63.6419	INCHIKEY:GPXBXXGIAQBQNI-UHFFFAOYSA-N	94	1982	Vemurafenib	Vemurafenib	283	244	939690
Hypoxia+TSA	91.0662	INCHIKEY:GPXBXXGIAQBQNI-UHFFFAOYSA-N	129	1982	Vemurafenib	Vemurafenib	283	244	939690
Hypoxia+TSA+NAM	74.5316	INCHIKEY:GPXBXXGIAQBQNI-UHFFFAOYSA-N	108	1982	Vemurafenib	Vemurafenib	283	244	939690
NAM	70.908	INCHIKEY:GPXBXXGIAQBQNI-UHFFFAOYSA-N	103	1982	Vemurafenib	Vemurafenib	283	244	939690
TSA	82.2539	INCHIKEY:GPXBXXGIAQBQNI-UHFFFAOYSA-N	116	1982	Vemurafenib	Vemurafenib	283	244	939690
TSA+NAM	86.6153	INCHIKEY:GPXBXXGIAQBQNI-UHFFFAOYSA-N	119	1982	Vemurafenib	Vemurafenib	283	244	939690
Hypoxia	42.8254	INCHIKEY:RGLYKWWBQGJZGM-ISLYRVAYSA-N	59	1889	Diethylstilbestrol	Diethylstilbestrol	284	244	888174
Hypoxia+NAM	60.0159	INCHIKEY:RGLYKWWBQGJZGM-ISLYRVAYSA-N	89	1889	Diethylstilbestrol	Diethylstilbestrol	284	244	888174
Hypoxia+TSA	86.6396	INCHIKEY:RGLYKWWBQGJZGM-ISLYRVAYSA-N	121	1889	Diethylstilbestrol	Diethylstilbestrol	284	244	888174
Hypoxia+TSA+NAM	65.428	INCHIKEY:RGLYKWWBQGJZGM-ISLYRVAYSA-N	92	1889	Diethylstilbestrol	Diethylstilbestrol	284	244	888174
NAM	70.4091	INCHIKEY:RGLYKWWBQGJZGM-ISLYRVAYSA-N	97	1889	Diethylstilbestrol	Diethylstilbestrol	284	244	888174
TSA	69.3237	INCHIKEY:RGLYKWWBQGJZGM-ISLYRVAYSA-N	97	1889	Diethylstilbestrol	Diethylstilbestrol	284	244	888174
TSA+NAM	66.4126	INCHIKEY:RGLYKWWBQGJZGM-ISLYRVAYSA-N	91	1889	Diethylstilbestrol	Diethylstilbestrol	284	244	888174
Hypoxia	47.6651	INCHIKEY:SGDBTWWWUNNDEQ-LBPRGKRZSA-N	60	2022	Melphalan (2S)-2-Azaniumyl-3-[4-[bis(2-chloroethyl)amino]phenyl]propanoate	Melphalan (2S)-2-Azaniumyl-3-[4-[bis(2-chloroethyl)amino]phenyl]propanoate	285	244	943983
Hypoxia+NAM	66.8551	INCHIKEY:SGDBTWWWUNNDEQ-LBPRGKRZSA-N	100	2022	Melphalan (2S)-2-Azaniumyl-3-[4-[bis(2-chloroethyl)amino]phenyl]propanoate	Melphalan (2S)-2-Azaniumyl-3-[4-[bis(2-chloroethyl)amino]phenyl]propanoate	285	244	943983
Hypoxia+TSA	99.7097	INCHIKEY:SGDBTWWWUNNDEQ-LBPRGKRZSA-N	142	2022	Melphalan (2S)-2-Azaniumyl-3-[4-[bis(2-chloroethyl)amino]phenyl]propanoate	Melphalan (2S)-2-Azaniumyl-3-[4-[bis(2-chloroethyl)amino]phenyl]propanoate	285	244	943983
Hypoxia+TSA+NAM	75.995	INCHIKEY:SGDBTWWWUNNDEQ-LBPRGKRZSA-N	110	2022	Melphalan (2S)-2-Azaniumyl-3-[4-[bis(2-chloroethyl)amino]phenyl]propanoate	Melphalan (2S)-2-Azaniumyl-3-[4-[bis(2-chloroethyl)amino]phenyl]propanoate	285	244	943983
NAM	75.9143	INCHIKEY:SGDBTWWWUNNDEQ-LBPRGKRZSA-N	107	2022	Melphalan (2S)-2-Azaniumyl-3-[4-[bis(2-chloroethyl)amino]phenyl]propanoate	Melphalan (2S)-2-Azaniumyl-3-[4-[bis(2-chloroethyl)amino]phenyl]propanoate	285	244	943983
TSA	82.7206	INCHIKEY:SGDBTWWWUNNDEQ-LBPRGKRZSA-N	114	2022	Melphalan (2S)-2-Azaniumyl-3-[4-[bis(2-chloroethyl)amino]phenyl]propanoate	Melphalan (2S)-2-Azaniumyl-3-[4-[bis(2-chloroethyl)amino]phenyl]propanoate	285	244	943983
TSA+NAM	79.9461	INCHIKEY:SGDBTWWWUNNDEQ-LBPRGKRZSA-N	110	2022	Melphalan (2S)-2-Azaniumyl-3-[4-[bis(2-chloroethyl)amino]phenyl]propanoate	Melphalan (2S)-2-Azaniumyl-3-[4-[bis(2-chloroethyl)amino]phenyl]propanoate	285	244	943983
Hypoxia	50.9515	INCHIKEY:MSRILKIQRXUYCT-UHFFFAOYSA-M	45	1434	Sodium;hydron;2-propylpentanoate Divalproex sodium	Sodium;hydron;2-propylpentanoate Divalproex sodium	286	242	678294
Hypoxia+NAM	46.9857	INCHIKEY:MSRILKIQRXUYCT-UHFFFAOYSA-M	51	1434	Sodium;hydron;2-propylpentanoate Divalproex sodium	Sodium;hydron;2-propylpentanoate Divalproex sodium	286	242	678294
Hypoxia+TSA	105.289	INCHIKEY:MSRILKIQRXUYCT-UHFFFAOYSA-M	105	1434	Sodium;hydron;2-propylpentanoate Divalproex sodium	Sodium;hydron;2-propylpentanoate Divalproex sodium	286	242	678294
Hypoxia+TSA+NAM	76.6349	INCHIKEY:MSRILKIQRXUYCT-UHFFFAOYSA-M	77	1434	Sodium;hydron;2-propylpentanoate Divalproex sodium	Sodium;hydron;2-propylpentanoate Divalproex sodium	286	242	678294
NAM	72.8796	INCHIKEY:MSRILKIQRXUYCT-UHFFFAOYSA-M	65	1434	Sodium;hydron;2-propylpentanoate Divalproex sodium	Sodium;hydron;2-propylpentanoate Divalproex sodium	286	242	678294
TSA	88.1739	INCHIKEY:MSRILKIQRXUYCT-UHFFFAOYSA-M	87	1434	Sodium;hydron;2-propylpentanoate Divalproex sodium	Sodium;hydron;2-propylpentanoate Divalproex sodium	286	242	678294
TSA+NAM	84.911	INCHIKEY:MSRILKIQRXUYCT-UHFFFAOYSA-M	80	1434	Sodium;hydron;2-propylpentanoate Divalproex sodium	Sodium;hydron;2-propylpentanoate Divalproex sodium	286	242	678294
Hypoxia	48.9832	INCHIKEY:IEDVJHCEMCRBQM-UHFFFAOYSA-N	63	2071	Trimethoprim	Trimethoprim	287	242	982143
Hypoxia+NAM	67.0006	INCHIKEY:IEDVJHCEMCRBQM-UHFFFAOYSA-N	98	2071	Trimethoprim	Trimethoprim	287	242	982143
Hypoxia+TSA	99.9971	INCHIKEY:IEDVJHCEMCRBQM-UHFFFAOYSA-N	148	2071	Trimethoprim	Trimethoprim	287	242	982143
Hypoxia+TSA+NAM	77.7732	INCHIKEY:IEDVJHCEMCRBQM-UHFFFAOYSA-N	110	2071	Trimethoprim	Trimethoprim	287	242	982143
NAM	72.7245	INCHIKEY:IEDVJHCEMCRBQM-UHFFFAOYSA-N	112	2071	Trimethoprim	Trimethoprim	287	242	982143
TSA	82.7386	INCHIKEY:IEDVJHCEMCRBQM-UHFFFAOYSA-N	120	2071	Trimethoprim	Trimethoprim	287	242	982143
TSA+NAM	76.0378	INCHIKEY:IEDVJHCEMCRBQM-UHFFFAOYSA-N	109	2071	Trimethoprim	Trimethoprim	287	242	982143
Hypoxia	46.208	INCHIKEY:DFEYYRMXOJXZRJ-UHFFFAOYSA-N	56	1838	Sevoflurane	Sevoflurane	288	241	868617
Hypoxia+NAM	65.5381	INCHIKEY:DFEYYRMXOJXZRJ-UHFFFAOYSA-N	96	1838	Sevoflurane	Sevoflurane	288	241	868617
[truncated: 1,502 more rows]
