# Supplementary material for: Quantitative Proteomic Approach Reveals Altered Metabolic Pathways in Response to the Inhibition of Lysine Deacetylases in A549 Cells under Normoxia and Hypoxia
Source: Int J Mol Sci. 2021 Mar 25;22(7):3378. doi: 10.3390/ijms22073378 (PMC8036653; doi:10.3390/ijms22073378)
Supplement: Supplementary file 1 [file ijms-22-03378-s001.zip › 20210323 Supplementary Files IJMS/Table S4-bis.xlsx]

## Sheet: Table S4-bis
Table S5-bis. List of the top 70 chemicals obtained from network analysis by node embeddings with phase IV used drugs targeting the network of deregulated proteins upon TSA and NAM under hypoxia. This list we used for creating the Figure 6 by excluding chemicals/metabolites
Treatment	score	INCHIKEY	#protein targeted in vicinity of pool of proteins assembled by GCN on selected GO metabolism/pondéré par le nombre d'article du chimique vs protéine	# target total	Chemical name	Short Chemical name	rank Chemical vs MESH:D002282	score chemical vs MESH:D002282	size matrix chemical vs MESH:D002282
Hypoxia+TSA+NAM	128.917	INCHIKEY:ZUBDGKVDJUIMQQ-UBFCDGJISA-N	161	3320	Endothelin	Endothelin	69	564	1557405		Color Code
Hypoxia+TSA+NAM	156.46	INCHIKEY:NHXLMOGPVYXJNR-ATOGVRKGSA-N	225	4278	Somatostatin (4R,7S,10S,13S,16S,19S,22S,25S,28S,31S,34S,37R)-19,34-Bis(4-aminobutyl)-37-[[2-[[(2S)-2-amino-1-hydroxypropylidene]amino]-1-hydroxyethylidene]amino]-13,25,28-tribenzyl-6,9,12,15,18,21,24,27,30,33,36-undecahydroxy-10,16-bis[(1R)-1-hydroxyethyl]-31-(2-hydroxy-2-iminoethyl)-7-(hydroxymethyl)-22-(1H-indol-3-ylmethyl)-1,2-dithia-5,8,11,14,17,20,23,26,29,32,35-undecazacyclooctatriaconta-5,…	Somatostatin	68	566	2007693		Metabolites, chemical elements
Hypoxia+TSA+NAM	159.721	INCHIKEY:BQJCRHHNABKAKU-KBQPJGBKSA-N	208	4179	Morphine	Morphine	66	579	1965717		Medical use far from treating cancer (inflammation, pain…)
Hypoxia+TSA+NAM	166.188	INCHIKEY:JYGXADMDTFJGBT-VWUMJDOOSA-N	190	3544	Hydrocortisone	Hydrocortisone	53	620	1663299		Not included in TOP 70
Hypoxia+TSA+NAM	166.927	INCHIKEY:SHGAZHPCJJPHSC-YCNIQYBTSA-N	159	3503	Tretinoin	Tretinoin	42	689	1655190		same treatment as for our expriments
Hypoxia+TSA+NAM	168.951	INCHIKEY:GHASVSINZRGABV-UHFFFAOYSA-N	182	3256	5-Fluorouracil	5-Fluorouracil	70	564	1539279
Hypoxia+TSA+NAM	174.802	INCHIKEY:OMFXVFTZEKFJBZ-HJTSIMOOSA-N	222	4306	Corticosterone	Corticosterone	52	629	2027727
Hypoxia+TSA+NAM	175.452	INCHIKEY:PWOQRKCAHTVFLB-UHFFFAOYSA-N	234	4633	Cyclophosphamide monohydrate	Cyclophosphamide monohydrate	59	602	2170350
Hypoxia+TSA+NAM	175.522	INCHIKEY:CMSMOCZEIVJLDB-UHFFFAOYSA-N	234	4633	Cyclophosphamide	Cyclophosphamide	58	603	2170350
Hypoxia+TSA+NAM	176.758	INCHIKEY:SDUQYLNIPVEERB-QPPQHZFASA-N	235	4416	Gemcitabine	Gemcitabine	61	596	2079243
Hypoxia+TSA+NAM	181.384	INCHIKEY:KTUFNOKKBVMGRW-UHFFFAOYSA-N	229	4188	Imatinib	Imatinib	56	609	1980504
Hypoxia+TSA+NAM	184.525	INCHIKEY:TZBJGXHYKVUXJN-UHFFFAOYSA-N	239	4381	Genistein	Genistein	50	649	2062071
Hypoxia+TSA+NAM	191.185	INCHIKEY:MWWSFMDVAYGXBV-RUELKSSGSA-N	169	2898	Doxorubicin Hydrochloride (7S,9S)-7-[(2R,4S,5S,6S)-4-Amino-5-hydroxy-6-methyloxan-2-yl]oxy-6,9,11-trihydroxy-9-(2-hydroxyacetyl)-4-methoxy-8,10-dihydro-7H-tetracene-5,12-dione;hydron;chloride [(2S,3S,4S,6R)-3-Hydroxy-2-methyl-6-[[(1S,3S)-3,5,12-trihydroxy-3-(2-hydroxyacetyl)-10-methoxy-6,11-dioxo-2,4-dihydro-1H-tetracen-1-yl]oxy]oxan-4-yl]azanium;chloride	Doxorubicin Hydrochloride azanium;chloride	67	569	1371375
Hypoxia+TSA+NAM	195.375	INCHIKEY:XZWYZXLIPXDOLR-UHFFFAOYSA-N	267	4351	Metformin	Metformin	65	579	2050623
Hypoxia+TSA+NAM	195.698	INCHIKEY:FBOZXECLQNJBKD-ZDUSSCGKSA-N	268	4562	Methotrexate	Methotrexate	64	584	2139822
Hypoxia+TSA+NAM	202.989	INCHIKEY:REFJWTPEDVJJIY-UHFFFAOYSA-N	240	4164	Quercetin	Quercetin	60	602	1959516
Hypoxia+TSA+NAM	231.752	INCHIKEY:LUKBXSAWLPMMSZ-OWOJBTEDSA-N	288	4956	Resveratrol	Resveratrol	43	683	2339208
Hypoxia+TSA+NAM	233.5	INCHIKEY:BSYNRYMUTXBXSQ-UHFFFAOYSA-N	273	4678	Aspirin	Aspirin	39	731	2195154
Hypoxia+TSA+NAM	252.757	INCHIKEY:VJJPUSNTGOMMGY-MRVIYFEKSA-N	303	4684	Etoposide	Etoposide	49	649	2209464
Hypoxia+TSA+NAM	252.863	INCHIKEY:PHEDXBVPIONUQT-RGYGYFBISA-N	236	4476	Phorbol 12-myristate 13-acetate	Phorbol 12-myristate 13-acetate	21	929	2113110
Hypoxia+TSA+NAM	254.964	INCHIKEY:NKANXQFJJICGDU-QPLCGJKRSA-N	346	6348	Tamoxifen	Tamoxifen	32	811	2979819
Hypoxia+TSA+NAM	281.476	INCHIKEY:RCINICONZNJXQF-MZXODVADSA-N	349	5969	Paclitaxel	Paclitaxel	33	798	2815731
Hypoxia+TSA+NAM	339.632	INCHIKEY:UREBDLICKHMUKA-CXSFZGCWSA-N	393	6906	Dexamethasone	Dexamethasone	12	1097	3233583
Hypoxia+TSA+NAM	356.518	INCHIKEY:KCXVZYZYPLLWCC-UHFFFAOYSA-N	329	5683	Edetic acid	Edetic acid	13	1087	2687418
Hypoxia+TSA+NAM	386.381	INCHIKEY:AOJJSUZBOXZQNB-TZSSRYMLSA-N	437	7027	Doxorubicin	Doxorubicin	16	1016	3297978
Hypoxia+TSA+NAM	162.456	INCHIKEY:BTCSSZJGUNDROE-UHFFFAOYSA-N	180	3967	gamma-Aminobutyric acid gamma-Aminobutyrate	gamma-Aminobutyric acid gamma-Aminobutyrate	54	614	1863162
Hypoxia+TSA+NAM	162.526	INCHIKEY:PQSUYGKTWSAVDQ-ZVIOFETBSA-N	236	4186	Aldosterone	Aldosterone	63	590	1973826
Hypoxia+TSA+NAM	185.529	INCHIKEY:RYYVLZVUVIJVGH-UHFFFAOYSA-N	243	4485	Caffeine	Caffeine	57	604	2109771
Hypoxia+TSA+NAM	186.182	INCHIKEY:LNBCGLZYLJMGKP-JZGIKJSDSA-N	231	4545	4-[(1R)-2-Amino-1-hydroxyethyl]benzene-1,2-diol;2,3-dihydroxybutanedioic acid;hydrate	2,3-dihydroxybutanedioic acid	46	655	2133621
Hypoxia+TSA+NAM	199.141	INCHIKEY:ZPUCINDJVBIVPJ-LJISPDSOSA-N	254	4627	Cocaine	Cocaine	51	642	2167488
Hypoxia+TSA+NAM	204.042	INCHIKEY:SFLSHLFXELFNJZ-QMMMGPOBSA-N	236	4666	Norepinephrine	Norepinephrine	40	726	2190384
Hypoxia+TSA+NAM	206.174	INCHIKEY:DRLFMBDRBRZALE-UHFFFAOYSA-N	268	4514	Melatonin	Melatonin	55	612	2126943
Hypoxia+TSA+NAM	206.455	INCHIKEY:SNICXCGAKADSCV-JTQLQIEISA-N	290	5314	Nicotine	Nicotine	45	664	2493279
Hypoxia+TSA+NAM	222.181	INCHIKEY:JUGOREOARAHOCO-UHFFFAOYSA-M	309	5760	Acetylcholine chloride	Acetylcholine chloride	37	743	2704590
Hypoxia+TSA+NAM	243.08	INCHIKEY:LENZDBCJOHFCAS-UHFFFAOYSA-N	253	4477	2-Amino-2-hydroxymethyl-propane-1,3-diol	2-Amino-2-hydroxymethyl-propane-1,3-diol	36	753	2122650
Hypoxia+TSA+NAM	251.533	INCHIKEY:IQFYYKKMVGJFEH-XLPZGREQSA-N	337	5790	Thymidine	Thymidine	35	782	2712699
Hypoxia+TSA+NAM	259.158	INCHIKEY:OPTASPLRGRRNAP-UHFFFAOYSA-N	343	5479	Cytosine	Cytosine	44	677	2562444
Hypoxia+TSA+NAM	267.721	INCHIKEY:IFQSXNOEEPCSLW-DKWTVANSSA-N	225	4026	L-Cysteine hydrochloride [(1R)-1-Carboxy-2-sulfanylethyl]azanium;chloride (2R)-2-Amino-3-sulfanylpropanoic acid;hydron;chloride	L-Cysteine hydrochloride-2-Amino-3-sulfanylpropanoic acid	38	734	1888443
Hypoxia+TSA+NAM	269.529	INCHIKEY:OIPILFWXSMYKGL-UHFFFAOYSA-N	331	6197	Acetylcholine	Acetylcholine	20	941	2907792
Hypoxia+TSA+NAM	275.816	INCHIKEY:JPVYNHNXODAKFH-UHFFFAOYSA-N	419	6214	Cupric ion	Cupric ion	62	596	2910654
Hypoxia+TSA+NAM	279.411	INCHIKEY:LRJAGMBMPSXEFP-UDPUMDPQSA-N	480	7506	2-[[[(1R)-1-[[(2R)-2-[3-Acetamido-2-[[[(2R,3S,4R)-3,4-dihydroxy-5-(5-iodo-2,4-dioxopyrimidin-1-yl)oxolan-2-yl]methoxy-hydroxyphosphoryl]oxy-hydroxyphosphoryl]oxy-5-hydroxy-6-(hydroxymethyl)oxan-4-yl]oxypropanoyl]amino]ethyl]-hydroxyphosphoryl]methyl]pentanedioic acid	2-pentanedioic acid	47	655	3495456
Hypoxia+TSA+NAM	292.285	INCHIKEY:CVSVTCORWBXHQV-UHFFFAOYSA-N	349	5411	Creatine	Creatine	41	706	2538117
Hypoxia+TSA+NAM	292.951	INCHIKEY:MUMGGOZAMZWBJJ-DYKIIFRCSA-N	373	6643	Testosterone	Testosterone	23	905	3101931
Hypoxia+TSA+NAM	295.557	INCHIKEY:YBJHBAHKTGYVGT-ZKWXMUAHSA-N	357	5734	Biotin	Biotin	31	812	2692665
Hypoxia+TSA+NAM	299.879	INCHIKEY:DDRJAANPRJIHGJ-UHFFFAOYSA-N	350	6552	Creatinine Krebiozen	Creatinine Krebiozen	17	1004	3061863
Hypoxia+TSA+NAM	313.095	INCHIKEY:VOXZDWNPVJITMN-ZBRFXRBCSA-N	426	7230	Estradiol	Estradiol	22	916	3388608
Hypoxia+TSA+NAM	316.606	INCHIKEY:KRKNYBCHXYNGOX-UHFFFAOYSA-N	349	5025	Citric acid Hydron	Citric acid Hydron	34	791	2374983
Hypoxia+TSA+NAM	323.746	INCHIKEY:QZAYGJVTTNCVMB-UHFFFAOYSA-N	383	6823	Serotonin	Serotonin	15	1049	3198762
Hypoxia+TSA+NAM	329.655	INCHIKEY:QTBSBXVTEAMEQO-UHFFFAOYSA-N	373	5922	Acetic acid Hydron;acetate	Acetic acid Hydron;acetate	28	862	2776140
Hypoxia+TSA+NAM	343.188	INCHIKEY:RJKFOVLPORLFTN-LEKSSAKUSA-N	400	7394	Progesterone	Progesterone	11	1136	3454911		Figure 6. A classification of drugs targeting metabolic protein network modulated by TSA and NAM in hypoxia conditions. The classification of chemicals is done through a deep machine learning according to their link to bronco-alveolar adenocarcinoma and cell metabolism processes (ATP metabolic process (GO:0046034), oxidation-reduction process (GO:0055114), carbohydrate metabolic process (GO:00059…
Hypoxia+TSA+NAM	349.497	INCHIKEY:GJUHUIXJLZINMA-MJCUULBUSA-N	602	10234	(8R,9S,13S,14S,17S)-13-Methyl-17-prop-1-ynyl-7,8,9,11,12,14,15,16-octahydro-6H-cyclopenta[a]phenanthrene-3,17-diol	phenanthrene-diol	24	878	4769523
Hypoxia+TSA+NAM	349.645	INCHIKEY:JVTAAEKCZFNVCJ-UHFFFAOYSA-N	336	5202	Lactic acid Hydron;2-hydroxypropanoate	Lactic acid Hydron	26	869	2449395
Hypoxia+TSA+NAM	349.695	INCHIKEY:GFFGJBXGBJISGV-UHFFFAOYSA-N	423	6363	Adenine	Adenine	27	866	2986497
Hypoxia+TSA+NAM	373.965	INCHIKEY:UYTPUPDQBNUYGX-UHFFFAOYSA-N	496	7810	Guanine	Guanine	19	943	3651912
Hypoxia+TSA+NAM	377.515	INCHIKEY:LCTONWCANYUPML-UHFFFAOYSA-N	413	6101	Pyruvic acid	Pyruvic acid	30	833	2850552
Hypoxia+TSA+NAM	380.767	INCHIKEY:IJGRMHOSHXDMSA-UHFFFAOYSA-N	542	8498	Nitrogen	Nitrogen	25	877	3967686
Hypoxia+TSA+NAM	397.977	INCHIKEY:VYFYYTLLBUKUHU-UHFFFAOYSA-N	452	7725	Dopamine	Dopamine	10	1190	3611844
Hypoxia+TSA+NAM	429.539	INCHIKEY:WQZGKKKJIJFFOK-GASJEMHNSA-N	355	6013	D-Glucose	D-Glucose	9	1264	2829087
Hypoxia+TSA+NAM	444.868	INCHIKEY:XSQUKJJJFZCRTK-UHFFFAOYSA-N	507	7739	Urea	Urea	14	1060	3613275
Hypoxia+TSA+NAM	447.988	INCHIKEY:MWUXSHHQAYIFBG-UHFFFAOYSA-N	501	8447	Nitric oxide	Nitric oxide	7	1341	3950991
Hypoxia+TSA+NAM	449.271	INCHIKEY:OKRXSXDSNLJCRS-NLOQLBMISA-L	315	6022	Calcium glubionate Calcium glubionate hydrate	Calcium glubionate hydrate	3	1562	2834811
Hypoxia+TSA+NAM	517.584	INCHIKEY:HVYWMOMLDIMFJA-DPAQBDIFSA-N	671	11426	Cholesterol	Cholesterol	4	1503	5306625
Hypoxia+TSA+NAM	556.452	INCHIKEY:CZMRCDWAGMRECN-UGDNZRGBSA-N	588	8778	Sucrose	Sucrose	8	1291	4107924
Hypoxia+TSA+NAM	600.964	INCHIKEY:MYMOFIZGZYHOMD-UHFFFAOYSA-N	684	10736	Oxygen	Oxygen	5	1438	5014701
Hypoxia+TSA+NAM	617.718	INCHIKEY:ZKHQWZAMYRWXGA-KQYNXXCUSA-N	508	7260	Adenosine-5'-triphosphate	Adenosine-5'-triphosphate	6	1342	3415797
Hypoxia+TSA+NAM	665.395	INCHIKEY:LFQSCWFLJHTTHZ-UHFFFAOYSA-N	674	11317	Ethanol	Ethanol	1	1859	5258448
Hypoxia+TSA+NAM	709.068	INCHIKEY:RWSXRVCMGQZWBV-WDSKDSINSA-N	649	10255	Glutathione (2S)-2-Azaniumyl-5-[[(2R)-1-(carboxymethylamino)-1-oxo-3-sulfanylpropan-2-yl]amino]-5-oxopentanoate	Glutathione	2	1733	4798143
Hypoxia+TSA+NAM	197.905	INCHIKEY:RTKIYFITIVXBLE-QEQCGCAPSA-N	253	4805	Trichostatin A	Trichostatin A	48	651	2263365
